# Supplementary material for: Biophysical characterization of Eag chaperones suggests the mechanism of effector transmembrane domain release
Source: Nat Commun. 2026 Jan 22;17:1401. doi: 10.1038/s41467-025-68138-w (PMC12881460; doi:10.1038/s41467-025-68138-w)
Supplement: Supplementary file 5 — Source Data [file 41467_2025_68138_MOESM5_ESM.xlsx]

## Sheet: Figure 1a-b
Figure 1 (A-B)
SciW					SciW-TMD					EagT6					EagT6-TMD
Temperature [°C]	330/350 (1st derivative) 1	330/350 (1st derivative) 2	330/350 (1st derivative) 3		Temperature [°C]	330/350 (1st derivative) 1	330/350 (1st derivative) 2	330/350 (1st derivative) 3		Temperature [°C]	330/350 (1st derivative) 1	330/350 (1st derivative) 2	330/350 (1st derivative) 3		Temperature [°C]	330/350 (1st derivative) 1	330/350 (1st derivative) 2	330/350 (1st derivative) 3
20	0.000883	0.000907	0.000886		20	0.001075	0.001022	0.000489		20	-0.000344	-0.000439	1.6e-05		Capillary	EagT6-TMD
20.014	0.000882	0.000906	0.000886		20.018	0.001075	0.00102	0.000491		20.043	-0.000351	-0.000439	6e-06		20	-0.001291	-0.001162	-0.001217
20.029	0.000882	0.000906	0.000886		20.036	0.001075	0.001019	0.000492		20.086	-0.000358	-0.000439	-3e-06		20.029	-0.001291	-0.001162	-0.001218
20.043	0.000882	0.000906	0.000885		20.054	0.001075	0.001018	0.000494		20.129	-0.000365	-0.000439	-1.2e-05		20.058	-0.00129	-0.001162	-0.001219
20.057	0.000882	0.000906	0.000885		20.072	0.001076	0.001017	0.000495		20.173	-0.000371	-0.000439	-2.2e-05		20.087	-0.00129	-0.001163	-0.00122
20.072	0.000881	0.000906	0.000884		20.09	0.001076	0.001016	0.000497		20.216	-0.000378	-0.000439	-3.1e-05		20.117	-0.001289	-0.001163	-0.001221
20.086	0.000881	0.000906	0.000884		20.108	0.001076	0.001015	0.000498		20.259	-0.000385	-0.000439	-4.1e-05		20.146	-0.001289	-0.001164	-0.001222
20.101	0.000881	0.000905	0.000884		20.126	0.001077	0.001013	0.0005		20.302	-0.000392	-0.000439	-5e-05		20.175	-0.001288	-0.001164	-0.001224
20.115	0.00088	0.000905	0.000883		20.143	0.001077	0.001012	0.000502		20.345	-0.000399	-0.000439	-5.9e-05		20.204	-0.001288	-0.001165	-0.001225
20.129	0.00088	0.000905	0.000883		20.161	0.001077	0.001011	0.000503		20.388	-0.000405	-0.000439	-6.9e-05		20.233	-0.001287	-0.001165	-0.001226
20.144	0.00088	0.000905	0.000883		20.179	0.001078	0.00101	0.000505		20.431	-0.000412	-0.00044	-7.8e-05		20.262	-0.001287	-0.001166	-0.001227
20.158	0.000879	0.000905	0.000882		20.197	0.001078	0.001009	0.000507		20.474	-0.000419	-0.00044	-8.7e-05		20.291	-0.001286	-0.001166	-0.001228
20.172	0.000879	0.000905	0.000882		20.215	0.001078	0.001008	0.000508		20.518	-0.000425	-0.00044	-9.6e-05		20.321	-0.001286	-0.001167	-0.001229
20.187	0.000879	0.000904	0.000882		20.233	0.001079	0.001006	0.00051		20.561	-0.000432	-0.00044	-0.000106		20.35	-0.001286	-0.001167	-0.00123
20.201	0.000878	0.000904	0.000881		20.251	0.001079	0.001005	0.000512		20.604	-0.000439	-0.000441	-0.000115		20.379	-0.001285	-0.001168	-0.001232
20.216	0.000878	0.000904	0.000881		20.269	0.001079	0.001004	0.000513		20.647	-0.000445	-0.000441	-0.000124		20.408	-0.001285	-0.001168	-0.001233
20.23	0.000878	0.000904	0.000881		20.287	0.001079	0.001003	0.000515		20.69	-0.000452	-0.000442	-0.000133		20.437	-0.001284	-0.001169	-0.001234
20.244	0.000878	0.000904	0.00088		20.305	0.00108	0.001002	0.000517		20.733	-0.000458	-0.000442	-0.000142		20.466	-0.001284	-0.00117	-0.001235
20.259	0.000877	0.000904	0.00088		20.323	0.00108	0.001001	0.000519		20.776	-0.000464	-0.000442	-0.000151		20.496	-0.001283	-0.00117	-0.001237
20.273	0.000877	0.000903	0.00088		20.341	0.00108	0.000999	0.00052		20.819	-0.000471	-0.000443	-0.00016		20.525	-0.001283	-0.001171	-0.001238
20.287	0.000877	0.000903	0.00088		20.359	0.001081	0.000998	0.000522		20.863	-0.000477	-0.000444	-0.000169		20.554	-0.001282	-0.001171	-0.001239
20.302	0.000876	0.000903	0.000879		20.377	0.001081	0.000997	0.000524		20.906	-0.000483	-0.000444	-0.000178		20.583	-0.001282	-0.001172	-0.001241
20.316	0.000876	0.000903	0.000879		20.395	0.001081	0.000996	0.000526		20.949	-0.000489	-0.000445	-0.000187		20.612	-0.001281	-0.001173	-0.001242
20.331	0.000876	0.000903	0.000879		20.412	0.001081	0.000995	0.000528		20.992	-0.000495	-0.000446	-0.000196		20.641	-0.001281	-0.001174	-0.001243
20.345	0.000876	0.000903	0.000878		20.43	0.001082	0.000994	0.000529		21.035	-0.000501	-0.000446	-0.000205		20.67	-0.00128	-0.001174	-0.001245
20.359	0.000875	0.000902	0.000878		20.448	0.001082	0.000992	0.000531		21.078	-0.000507	-0.000447	-0.000214		20.7	-0.00128	-0.001175	-0.001246
20.374	0.000875	0.000902	0.000878		20.466	0.001082	0.000991	0.000533		21.121	-0.000513	-0.000448	-0.000222		20.729	-0.00128	-0.001176	-0.001248
20.388	0.000875	0.000902	0.000877		20.484	0.001082	0.00099	0.000535		21.164	-0.000519	-0.000449	-0.000231		20.758	-0.001279	-0.001177	-0.001249
20.402	0.000874	0.000902	0.000877		20.502	0.001083	0.000989	0.000537		21.208	-0.000525	-0.00045	-0.00024		20.787	-0.001279	-0.001177	-0.001251
20.417	0.000874	0.000902	0.000877		20.52	0.001083	0.000988	0.000539		21.251	-0.00053	-0.000451	-0.000248		20.816	-0.001278	-0.001178	-0.001252
20.431	0.000874	0.000902	0.000877		20.538	0.001083	0.000987	0.000541		21.294	-0.000536	-0.000452	-0.000257		20.845	-0.001278	-0.001179	-0.001254
20.445	0.000874	0.000902	0.000876		20.556	0.001083	0.000986	0.000542		21.337	-0.000541	-0.000453	-0.000265		20.874	-0.001277	-0.00118	-0.001255
20.46	0.000873	0.000901	0.000876		20.574	0.001084	0.000984	0.000544		21.38	-0.000547	-0.000454	-0.000273		20.904	-0.001277	-0.001181	-0.001257
20.474	0.000873	0.000901	0.000876		20.592	0.001084	0.000983	0.000546		21.423	-0.000552	-0.000455	-0.000282		20.933	-0.001276	-0.001182	-0.001258
20.489	0.000873	0.000901	0.000875		20.61	0.001084	0.000982	0.000548		21.466	-0.000557	-0.000456	-0.00029		20.962	-0.001276	-0.001183	-0.00126
20.503	0.000873	0.000901	0.000875		20.628	0.001084	0.000981	0.00055		21.509	-0.000562	-0.000457	-0.000298		20.991	-0.001275	-0.001184	-0.001261
20.517	0.000872	0.000901	0.000875		20.646	0.001085	0.00098	0.000552		21.553	-0.000567	-0.000459	-0.000306		21.02	-0.001275	-0.001185	-0.001263
20.532	0.000872	0.000901	0.000875		20.664	0.001085	0.000979	0.000554		21.596	-0.000572	-0.00046	-0.000314		21.049	-0.001275	-0.001186	-0.001265
20.546	0.000872	0.000901	0.000874		20.681	0.001085	0.000978	0.000556		21.639	-0.000577	-0.000461	-0.000322		21.079	-0.001274	-0.001186	-0.001266
20.56	0.000872	0.0009	0.000874		20.699	0.001085	0.000976	0.000558		21.682	-0.000581	-0.000463	-0.00033		21.108	-0.001274	-0.001187	-0.001268
20.575	0.000871	0.0009	0.000874		20.717	0.001086	0.000975	0.00056		21.725	-0.000586	-0.000464	-0.000338		21.137	-0.001273	-0.001189	-0.00127
20.589	0.000871	0.0009	0.000874		20.735	0.001086	0.000974	0.000562		21.768	-0.000591	-0.000465	-0.000346		21.166	-0.001273	-0.00119	-0.001271
20.604	0.000871	0.0009	0.000873		20.753	0.001086	0.000973	0.000564		21.811	-0.000595	-0.000467	-0.000354		21.195	-0.001272	-0.001191	-0.001273
20.618	0.000871	0.0009	0.000873		20.771	0.001086	0.000972	0.000566		21.855	-0.000599	-0.000468	-0.000361		21.224	-0.001272	-0.001192	-0.001275
20.632	0.00087	0.0009	0.000873		20.789	0.001087	0.000971	0.000568		21.898	-0.000604	-0.000469	-0.000369		21.253	-0.001271	-0.001193	-0.001277
20.647	0.00087	0.0009	0.000873		20.807	0.001087	0.00097	0.00057		21.941	-0.000608	-0.000471	-0.000377		21.283	-0.001271	-0.001194	-0.001278
20.661	0.00087	0.000899	0.000873		20.825	0.001087	0.000969	0.000573		21.984	-0.000612	-0.000472	-0.000384		21.312	-0.00127	-0.001195	-0.00128
20.675	0.00087	0.000899	0.000872		20.843	0.001087	0.000967	0.000575		22.027	-0.000616	-0.000474	-0.000392		21.341	-0.00127	-0.001196	-0.001282
20.69	0.000869	0.000899	0.000872		20.861	0.001087	0.000966	0.000577		22.07	-0.00062	-0.000475	-0.000399		21.37	-0.00127	-0.001197	-0.001284
20.704	0.000869	0.000899	0.000872		20.879	0.001088	0.000965	0.000579		22.113	-0.000624	-0.000476	-0.000407		21.399	-0.001269	-0.001198	-0.001286
20.719	0.000869	0.000899	0.000872		20.897	0.001088	0.000964	0.000581		22.156	-0.000628	-0.000478	-0.000415		21.428	-0.001269	-0.001199	-0.001287
20.733	0.000869	0.000899	0.000871		20.915	0.001088	0.000963	0.000583		22.2	-0.000632	-0.000479	-0.000422		21.457	-0.001268	-0.001201	-0.001289
20.747	0.000868	0.000899	0.000871		20.933	0.001088	0.000962	0.000585		22.243	-0.000636	-0.00048	-0.00043		21.487	-0.001268	-0.001202	-0.001291
20.762	0.000868	0.000899	0.000871		20.951	0.001088	0.000961	0.000587		22.286	-0.00064	-0.000481	-0.000438		21.516	-0.001267	-0.001203	-0.001293
20.776	0.000868	0.000898	0.000871		20.968	0.001089	0.00096	0.00059		22.329	-0.000644	-0.000483	-0.000445		21.545	-0.001267	-0.001204	-0.001295
20.79	0.000868	0.000898	0.000871		20.986	0.001089	0.000958	0.000592		22.372	-0.000648	-0.000484	-0.000453		21.574	-0.001266	-0.001205	-0.001297
20.805	0.000868	0.000898	0.00087		21.004	0.001089	0.000957	0.000594		22.415	-0.000652	-0.000485	-0.000461		21.603	-0.001266	-0.001207	-0.001298
20.819	0.000867	0.000898	0.00087		21.022	0.001089	0.000956	0.000596		22.458	-0.000656	-0.000486	-0.00047		21.632	-0.001265	-0.001208	-0.0013
20.833	0.000867	0.000898	0.00087		21.04	0.001089	0.000955	0.000598		22.501	-0.00066	-0.000487	-0.000478		21.661	-0.001265	-0.001209	-0.001302
20.848	0.000867	0.000898	0.00087		21.058	0.00109	0.000954	0.0006		22.545	-0.000665	-0.000489	-0.000486		21.691	-0.001264	-0.00121	-0.001304
20.862	0.000867	0.000898	0.00087		21.076	0.00109	0.000953	0.000603		22.588	-0.000669	-0.00049	-0.000495		21.72	-0.001264	-0.001212	-0.001306
20.877	0.000866	0.000898	0.000869		21.094	0.00109	0.000952	0.000605		22.631	-0.000668	-0.000492	-0.0005		21.749	-0.001263	-0.001213	-0.001308
20.891	0.000866	0.000897	0.000869		21.112	0.00109	0.000951	0.000607		22.674	-0.000666	-0.000494	-0.000505		21.778	-0.001263	-0.001214	-0.00131
20.905	0.000866	0.000897	0.000869		21.13	0.00109	0.00095	0.000609		22.717	-0.000664	-0.000496	-0.00051		21.807	-0.001262	-0.001215	-0.001312
20.92	0.000866	0.000897	0.000869		21.148	0.001091	0.000949	0.000612		22.76	-0.000662	-0.000497	-0.000515		21.836	-0.001262	-0.001217	-0.001313
20.934	0.000866	0.000897	0.000869		21.166	0.001091	0.000947	0.000614		22.803	-0.00066	-0.000499	-0.00052		21.866	-0.001261	-0.001218	-0.001315
20.948	0.000865	0.000897	0.000869		21.184	0.001091	0.000946	0.000616		22.846	-0.000657	-0.0005	-0.000524		21.895	-0.001261	-0.001219	-0.001317
20.963	0.000865	0.000897	0.000868		21.202	0.001091	0.000945	0.000618		22.89	-0.000655	-0.000502	-0.000529		21.924	-0.00126	-0.00122	-0.001319
20.977	0.000865	0.000897	0.000868		21.22	0.001091	0.000944	0.00062		22.933	-0.000652	-0.000503	-0.000533		21.953	-0.00126	-0.001222	-0.001321
20.992	0.000865	0.000897	0.000868		21.237	0.001091	0.000943	0.000623		22.976	-0.000649	-0.000504	-0.000537		21.982	-0.001259	-0.001223	-0.001323
21.006	0.000865	0.000897	0.000868		21.255	0.001092	0.000942	0.000625		23.019	-0.000646	-0.000505	-0.00054		22.011	-0.001259	-0.001224	-0.001324
21.02	0.000864	0.000896	0.000868		21.273	0.001092	0.000941	0.000627		23.062	-0.000643	-0.000505	-0.000544		22.04	-0.001258	-0.001226	-0.001326
21.035	0.000864	0.000896	0.000868		21.291	0.001092	0.00094	0.00063		23.105	-0.00064	-0.000506	-0.000547		22.07	-0.001258	-0.001227	-0.001328
21.049	0.000864	0.000896	0.000868		21.309	0.001092	0.000939	0.000632		23.148	-0.000637	-0.000507	-0.00055		22.099	-0.001257	-0.001228	-0.00133
21.063	0.000864	0.000896	0.000867		21.327	0.001092	0.000938	0.000634		23.191	-0.000634	-0.000508	-0.000552		22.128	-0.001257	-0.001229	-0.001332
21.078	0.000864	0.000896	0.000867		21.345	0.001093	0.000937	0.000636		23.235	-0.00063	-0.000508	-0.000555		22.157	-0.001256	-0.001231	-0.001333
21.092	0.000864	0.000896	0.000867		21.363	0.001093	0.000936	0.000639		23.278	-0.000627	-0.000509	-0.000557		22.186	-0.001256	-0.001232	-0.001335
21.107	0.000863	0.000896	0.000867		21.381	0.001093	0.000935	0.000641		23.321	-0.000623	-0.000509	-0.000559		22.215	-0.001255	-0.001233	-0.001337
21.121	0.000863	0.000896	0.000867		21.399	0.001093	0.000933	0.000643		23.364	-0.000619	-0.00051	-0.000561		22.244	-0.001255	-0.001234	-0.001339
21.135	0.000863	0.000896	0.000867		21.417	0.001093	0.000932	0.000645		23.407	-0.000615	-0.000511	-0.000563		22.274	-0.001254	-0.001236	-0.00134
21.15	0.000863	0.000895	0.000867		21.435	0.001093	0.000931	0.000648		23.45	-0.000611	-0.000512	-0.000564		22.303	-0.001254	-0.001237	-0.001342
21.164	0.000863	0.000895	0.000867		21.453	0.001094	0.00093	0.00065		23.493	-0.000607	-0.000512	-0.000566		22.332	-0.001253	-0.001238	-0.001344
21.178	0.000862	0.000895	0.000866		21.471	0.001094	0.000929	0.000652		23.537	-0.000603	-0.000513	-0.000567		22.361	-0.001252	-0.001239	-0.001345
21.193	0.000862	0.000895	0.000866		21.489	0.001094	0.000928	0.000655		23.58	-0.000598	-0.000514	-0.000568		22.39	-0.001252	-0.00124	-0.001347
21.207	0.000862	0.000895	0.000866		21.506	0.001094	0.000927	0.000657		23.623	-0.000594	-0.000515	-0.000568		22.419	-0.001251	-0.001242	-0.001349
21.221	0.000862	0.000895	0.000866		21.524	0.001094	0.000926	0.000659		23.666	-0.000589	-0.000517	-0.000569		22.449	-0.001251	-0.001243	-0.00135
21.236	0.000862	0.000895	0.000866		21.542	0.001094	0.000925	0.000661		23.709	-0.000584	-0.000518	-0.000569		22.478	-0.00125	-0.001244	-0.001352
21.25	0.000862	0.000895	0.000866		21.56	0.001095	0.000924	0.000664		23.752	-0.000579	-0.000519	-0.00057		22.507	-0.00125	-0.001245	-0.001354
21.265	0.000861	0.000895	0.000866		21.578	0.001095	0.000923	0.000666		23.795	-0.000574	-0.000521	-0.00057		22.536	-0.001249	-0.001247	-0.001355
21.279	0.000861	0.000895	0.000866		21.596	0.001095	0.000922	0.000668		23.838	-0.000569	-0.000523	-0.00057		22.565	-0.001249	-0.001248	-0.001357
21.293	0.000861	0.000894	0.000866		21.614	0.001095	0.000921	0.00067		23.882	-0.000563	-0.000525	-0.00057		22.594	-0.001248	-0.001249	-0.001359
21.308	0.000861	0.000894	0.000865		21.632	0.001095	0.00092	0.000673		23.925	-0.000558	-0.000527	-0.000569		22.623	-0.001248	-0.001252	-0.001361
21.322	0.000861	0.000894	0.000865		21.65	0.001095	0.000919	0.000675		23.968	-0.000552	-0.000529	-0.000569		22.653	-0.001247	-0.001254	-0.001362
21.336	0.000861	0.000894	0.000865		21.668	0.001096	0.000918	0.000677		24.011	-0.000547	-0.000532	-0.000569		22.682	-0.001247	-0.001256	-0.001363
21.351	0.00086	0.000894	0.000865		21.686	0.001096	0.000917	0.000679		24.054	-0.000541	-0.000534	-0.000568		22.711	-0.001246	-0.001258	-0.001364
21.365	0.00086	0.000894	0.000865		21.704	0.001096	0.000916	0.000682		24.097	-0.000535	-0.000537	-0.000568		22.74	-0.001246	-0.00126	-0.001366
21.38	0.00086	0.000894	0.000865		21.722	0.001096	0.000915	0.000684		24.14	-0.000529	-0.00054	-0.000567		22.769	-0.001246	-0.001262	-0.001367
21.394	0.00086	0.000894	0.000865		21.74	0.001096	0.000914	0.000686		24.183	-0.000523	-0.000543	-0.000566		22.798	-0.001246	-0.001265	-0.001368
21.408	0.00086	0.000894	0.000865		21.758	0.001096	0.000913	0.000688		24.227	-0.000517	-0.000546	-0.000565		22.827	-0.001245	-0.001267	-0.001368
21.423	0.00086	0.000894	0.000865		21.775	0.001097	0.000912	0.000691		24.27	-0.000511	-0.000549	-0.000565		22.857	-0.001245	-0.001269	-0.001369
21.437	0.00086	0.000894	0.000865		21.793	0.001097	0.000911	0.000693		24.313	-0.000505	-0.000552	-0.000564		22.886	-0.001245	-0.001271	-0.00137
21.451	0.000859	0.000893	0.000865		21.811	0.001097	0.00091	0.000695		24.356	-0.000499	-0.000555	-0.000563		22.915	-0.001245	-0.001273	-0.00137
21.466	0.000859	0.000893	0.000865		21.829	0.001097	0.000909	0.000697		24.399	-0.000493	-0.000558	-0.000562		22.944	-0.001244	-0.001275	-0.001371
21.48	0.000859	0.000893	0.000865		21.847	0.001097	0.000907	0.0007		24.442	-0.000487	-0.000561	-0.000561		22.973	-0.001244	-0.001278	-0.001371
21.495	0.000859	0.000893	0.000864		21.865	0.001097	0.000906	0.000702		24.485	-0.000481	-0.000564	-0.00056		23.002	-0.001244	-0.00128	-0.001371
21.509	0.000859	0.000893	0.000864		21.883	0.001098	0.000905	0.000704		24.528	-0.000475	-0.000567	-0.000559		23.031	-0.001244	-0.001282	-0.001371
21.523	0.000859	0.000893	0.000864		21.901	0.001098	0.000904	0.000706		24.572	-0.000469	-0.00057	-0.000559		23.061	-0.001244	-0.001284	-0.001372
21.538	0.000858	0.000893	0.000864		21.919	0.001098	0.000903	0.000708		24.615	-0.000464	-0.000573	-0.000558		23.09	-0.001244	-0.001286	-0.001372
21.552	0.000858	0.000893	0.000864		21.937	0.001098	0.000902	0.00071		24.658	-0.000458	-0.000575	-0.000557		23.119	-0.001244	-0.001288	-0.001372
21.566	0.000858	0.000893	0.000864		21.955	0.001098	0.000901	0.000713		24.701	-0.000453	-0.000578	-0.000556		23.148	-0.001244	-0.00129	-0.001371
21.581	0.000858	0.000893	0.000864		21.973	0.001098	0.0009	0.000715		24.744	-0.000448	-0.00058	-0.000556		23.177	-0.001244	-0.001292	-0.001371
21.595	0.000858	0.000892	0.000864		21.991	0.001099	0.000899	0.000717		24.787	-0.000444	-0.000583	-0.000555		23.206	-0.001245	-0.001294	-0.001371
21.61	0.000858	0.000892	0.000864		22.009	0.001099	0.000898	0.000719		24.83	-0.000439	-0.000585	-0.000554		23.236	-0.001245	-0.001296	-0.001371
21.624	0.000858	0.000892	0.000864		22.027	0.001099	0.000897	0.000721		24.873	-0.000435	-0.000586	-0.000554		23.265	-0.001245	-0.001298	-0.00137
21.638	0.000857	0.000892	0.000864		22.044	0.001099	0.000896	0.000723		24.917	-0.000431	-0.000588	-0.000553		23.294	-0.001245	-0.0013	-0.00137
21.653	0.000857	0.000892	0.000864		22.062	0.001099	0.000895	0.000725		24.96	-0.000428	-0.000589	-0.000553		23.323	-0.001246	-0.001302	-0.00137
21.667	0.000857	0.000892	0.000864		22.08	0.001099	0.000894	0.000728		25.003	-0.000425	-0.00059	-0.000552		23.352	-0.001246	-0.001304	-0.001369
21.681	0.000857	0.000892	0.000864		22.098	0.0011	0.000893	0.00073		25.046	-0.000422	-0.000591	-0.000552		23.381	-0.001246	-0.001306	-0.001369
21.696	0.000857	0.000892	0.000864		22.116	0.0011	0.000892	0.000732		25.089	-0.00042	-0.000592	-0.000551		23.41	-0.001247	-0.001308	-0.001368
21.71	0.000857	0.000892	0.000864		22.134	0.0011	0.000891	0.000734		25.132	-0.000418	-0.000592	-0.000551		23.44	-0.001247	-0.00131	-0.001368
21.724	0.000856	0.000892	0.000864		22.152	0.0011	0.00089	0.000736		25.175	-0.000416	-0.000592	-0.00055		23.469	-0.001248	-0.001312	-0.001368
21.739	0.000856	0.000891	0.000864		22.17	0.0011	0.000889	0.000738		25.219	-0.000415	-0.000592	-0.00055		23.498	-0.001249	-0.001314	-0.001367
21.753	0.000856	0.000891	0.000864		22.188	0.0011	0.000888	0.00074		25.262	-0.000414	-0.000591	-0.000549		23.527	-0.001249	-0.001315	-0.001367
21.768	0.000856	0.000891	0.000864		22.206	0.001101	0.000887	0.000742		25.305	-0.000413	-0.00059	-0.000549		23.556	-0.00125	-0.001317	-0.001366
21.782	0.000856	0.000891	0.000864		22.224	0.001101	0.000886	0.000744		25.348	-0.000413	-0.000589	-0.000549		23.585	-0.001251	-0.001319	-0.001366
21.796	0.000856	0.000891	0.000864		22.242	0.001101	0.000885	0.000746		25.391	-0.000413	-0.000588	-0.000549		23.614	-0.001251	-0.001321	-0.001365
21.811	0.000856	0.000891	0.000863		22.26	0.001101	0.000884	0.000748		25.434	-0.000414	-0.000587	-0.000549		23.644	-0.001252	-0.001322	-0.001365
21.825	0.000855	0.000891	0.000863		22.278	0.001101	0.000883	0.00075		25.477	-0.000414	-0.000585	-0.000549		23.673	-0.001253	-0.001324	-0.001364
21.839	0.000855	0.000891	0.000863		22.296	0.001101	0.000882	0.000752		25.52	-0.000415	-0.000584	-0.000549		23.702	-0.001254	-0.001326	-0.001364
21.854	0.000855	0.000891	0.000863		22.313	0.001101	0.000881	0.000754		25.564	-0.000416	-0.000582	-0.00055		23.731	-0.001255	-0.001328	-0.001363
21.868	0.000855	0.00089	0.000863		22.331	0.001101	0.00088	0.000756		25.607	-0.000417	-0.00058	-0.00055		23.76	-0.001256	-0.001329	-0.001363
21.883	0.000855	0.00089	0.000863		22.349	0.001102	0.000879	0.000758		25.65	-0.000419	-0.000578	-0.000551		23.789	-0.001257	-0.001331	-0.001363
21.897	0.000855	0.00089	0.000863		22.367	0.001102	0.000878	0.00076		25.693	-0.00042	-0.000575	-0.000552		23.818	-0.001258	-0.001333	-0.001362
21.911	0.000855	0.00089	0.000863		22.385	0.001102	0.000876	0.000763		25.736	-0.000421	-0.000573	-0.000552		23.848	-0.001259	-0.001334	-0.001362
21.926	0.000854	0.00089	0.000863		22.403	0.001102	0.000875	0.000765		25.779	-0.000423	-0.000571	-0.000553		23.877	-0.001261	-0.001336	-0.001361
21.94	0.000854	0.00089	0.000863		22.421	0.001102	0.000874	0.000767		25.822	-0.000424	-0.000569	-0.000555		23.906	-0.001262	-0.001337	-0.001361
21.954	0.000854	0.00089	0.000863		22.439	0.001102	0.000873	0.000769		25.865	-0.000425	-0.000566	-0.000556		23.935	-0.001263	-0.001339	-0.00136
21.969	0.000854	0.00089	0.000863		22.457	0.001102	0.000872	0.000771		25.909	-0.000427	-0.000564	-0.000557		23.964	-0.001264	-0.00134	-0.00136
21.983	0.000854	0.000889	0.000863		22.475	0.001102	0.000871	0.000773		25.952	-0.000428	-0.000562	-0.000559		23.993	-0.001266	-0.001342	-0.00136
21.998	0.000854	0.000889	0.000863		22.493	0.001102	0.00087	0.000775		25.995	-0.000429	-0.00056	-0.00056		24.023	-0.001267	-0.001343	-0.001359
22.012	0.000853	0.000889	0.000863		22.511	0.001102	0.000869	0.000778		26.038	-0.00043	-0.000558	-0.000562		24.052	-0.001268	-0.001345	-0.001359
22.026	0.000853	0.000889	0.000863		22.529	0.001102	0.000868	0.00078		26.081	-0.000431	-0.000556	-0.000563		24.081	-0.00127	-0.001346	-0.001358
22.041	0.000853	0.000889	0.000863		22.547	0.001102	0.000867	0.000783		26.124	-0.000432	-0.000554	-0.000565		24.11	-0.001271	-0.001347	-0.001358
22.055	0.000853	0.000889	0.000863		22.565	0.001102	0.000865	0.000785		26.167	-0.000432	-0.000553	-0.000567		24.139	-0.001273	-0.001349	-0.001357
22.069	0.000853	0.000889	0.000863		22.582	0.001102	0.000864	0.000788		26.21	-0.000433	-0.000551	-0.000568		24.168	-0.001274	-0.00135	-0.001356
22.084	0.000853	0.000889	0.000863		22.6	0.001102	0.000863	0.000791		26.254	-0.000433	-0.00055	-0.00057		24.197	-0.001276	-0.001351	-0.001356
22.098	0.000852	0.000888	0.000863		22.618	0.001101	0.000862	0.000794		26.297	-0.000433	-0.000548	-0.000572		24.227	-0.001277	-0.001352	-0.001355
22.112	0.000852	0.000888	0.000863		22.636	0.0011	0.000861	0.000797		26.34	-0.000433	-0.000547	-0.000573		24.256	-0.001279	-0.001353	-0.001354
22.127	0.000852	0.000888	0.000863		22.654	0.0011	0.00086	0.0008		26.383	-0.000433	-0.000546	-0.000575		24.285	-0.001281	-0.001354	-0.001354
22.141	0.000852	0.000888	0.000863		22.672	0.001099	0.000859	0.000803		26.426	-0.000433	-0.000545	-0.000576		24.314	-0.001282	-0.001355	-0.001353
22.156	0.000852	0.000888	0.000863		22.69	0.001098	0.000858	0.000806		26.469	-0.000432	-0.000544	-0.000577		24.343	-0.001284	-0.001356	-0.001352
22.17	0.000852	0.000888	0.000863		22.708	0.001097	0.000857	0.000809		26.512	-0.000432	-0.000543	-0.000579		24.372	-0.001286	-0.001357	-0.001351
22.184	0.000851	0.000888	0.000863		22.726	0.001096	0.000856	0.000812		26.555	-0.000431	-0.000542	-0.00058		24.401	-0.001287	-0.001357	-0.00135
22.199	0.000851	0.000887	0.000863		22.744	0.001095	0.000855	0.000815		26.599	-0.00043	-0.000541	-0.000581		24.431	-0.001289	-0.001358	-0.001349
22.213	0.000851	0.000887	0.000863		22.762	0.001093	0.000854	0.000819		26.642	-0.00043	-0.00054	-0.000582		24.46	-0.001291	-0.001358	-0.001348
22.227	0.000851	0.000887	0.000863		22.78	0.001092	0.000853	0.000822		26.685	-0.000429	-0.000539	-0.000582		24.489	-0.001293	-0.001359	-0.001346
22.242	0.000851	0.000887	0.000863		22.798	0.001091	0.000852	0.000825		26.728	-0.000428	-0.000538	-0.000583		24.518	-0.001295	-0.001359	-0.001345
22.256	0.00085	0.000887	0.000863		22.816	0.00109	0.000851	0.000829		26.771	-0.000427	-0.000537	-0.000584		24.547	-0.001296	-0.00136	-0.001344
22.271	0.00085	0.000887	0.000863		22.834	0.001088	0.00085	0.000832		26.814	-0.000427	-0.000536	-0.000584		24.576	-0.001298	-0.00136	-0.001342
22.285	0.00085	0.000887	0.000863		22.852	0.001087	0.000849	0.000836		26.857	-0.000426	-0.000535	-0.000585		24.606	-0.0013	-0.00136	-0.00134
22.299	0.00085	0.000886	0.000863		22.869	0.001085	0.000848	0.000839		26.901	-0.000426	-0.000533	-0.000585		24.635	-0.001302	-0.00136	-0.001339
22.314	0.00085	0.000886	0.000863		22.887	0.001084	0.000847	0.000843		26.944	-0.000426	-0.000532	-0.000585		24.664	-0.001304	-0.00136	-0.001337
22.328	0.00085	0.000886	0.000863		22.905	0.001082	0.000846	0.000846		26.987	-0.000426	-0.00053	-0.000586		24.693	-0.001306	-0.00136	-0.001335
22.342	0.000849	0.000886	0.000863		22.923	0.001081	0.000845	0.00085		27.03	-0.000426	-0.000529	-0.000586		24.722	-0.001308	-0.00136	-0.001333
22.357	0.000849	0.000886	0.000863		22.941	0.001079	0.000844	0.000853		27.073	-0.000426	-0.000527	-0.000586		24.751	-0.00131	-0.001359	-0.001331
22.371	0.000849	0.000886	0.000863		22.959	0.001077	0.000843	0.000857		27.116	-0.000427	-0.000525	-0.000586		24.78	-0.001312	-0.001359	-0.001329
22.386	0.000849	0.000886	0.000863		22.977	0.001075	0.000842	0.000861		27.159	-0.000428	-0.000523	-0.000586		24.81	-0.001315	-0.001359	-0.001327
22.4	0.000849	0.000885	0.000863		22.995	0.001073	0.000841	0.000865		27.202	-0.000429	-0.00052	-0.000586		24.839	-0.001317	-0.001358	-0.001325
22.414	0.000848	0.000885	0.000863		23.013	0.001071	0.000839	0.000868		27.246	-0.000431	-0.000517	-0.000587		24.868	-0.001319	-0.001357	-0.001322
22.429	0.000848	0.000885	0.000863		23.031	0.001069	0.000838	0.000872		27.289	-0.000433	-0.000515	-0.000587		24.897	-0.001321	-0.001357	-0.00132
22.443	0.000848	0.000885	0.000863		23.049	0.001067	0.000837	0.000876		27.332	-0.000435	-0.000512	-0.000587		24.926	-0.001323	-0.001356	-0.001318
22.457	0.000848	0.000885	0.000863		23.067	0.001065	0.000836	0.00088		27.375	-0.000437	-0.000508	-0.000587		24.955	-0.001325	-0.001355	-0.001315
22.472	0.000848	0.000885	0.000863		23.085	0.001063	0.000835	0.000884		27.418	-0.00044	-0.000505	-0.000587		24.984	-0.001327	-0.001354	-0.001312
22.486	0.000847	0.000885	0.000863		23.103	0.001061	0.000834	0.000888		27.461	-0.000443	-0.000502	-0.000588		25.014	-0.001329	-0.001353	-0.00131
22.5	0.000847	0.000885	0.000863		23.121	0.001058	0.000833	0.000892		27.504	-0.000447	-0.000498	-0.000588		25.043	-0.001331	-0.001351	-0.001307
22.515	0.000847	0.000884	0.000863		23.138	0.001056	0.000832	0.000896		27.547	-0.00045	-0.000494	-0.000589		25.072	-0.001334	-0.00135	-0.001304
22.529	0.000847	0.000884	0.000863		23.156	0.001053	0.000831	0.0009		27.591	-0.000454	-0.00049	-0.000589		25.101	-0.001336	-0.001349	-0.001302
22.544	0.000847	0.000884	0.000863		23.174	0.001051	0.00083	0.000904		27.634	-0.000458	-0.000486	-0.00059		25.13	-0.001338	-0.001347	-0.001299
22.558	0.000847	0.000884	0.000864		23.192	0.001048	0.000829	0.000908		27.677	-0.000462	-0.000482	-0.000591		25.159	-0.00134	-0.001346	-0.001296
22.572	0.000846	0.000884	0.000864		23.21	0.001046	0.000828	0.000912		27.72	-0.000466	-0.000478	-0.000592		25.188	-0.001342	-0.001344	-0.001294
22.587	0.000846	0.000884	0.000864		23.228	0.001043	0.000827	0.000916		27.763	-0.000471	-0.000474	-0.000593		25.218	-0.001344	-0.001343	-0.001291
22.601	0.000846	0.000884	0.000864		23.246	0.00104	0.000826	0.00092		27.806	-0.000475	-0.00047	-0.000594		25.247	-0.001345	-0.001341	-0.001288
22.615	0.000846	0.000884	0.000864		23.264	0.001037	0.000826	0.000924		27.849	-0.00048	-0.000466	-0.000595		25.276	-0.001347	-0.001339	-0.001285
22.63	0.000846	0.000884	0.000865		23.282	0.001035	0.000825	0.000928		27.892	-0.000485	-0.000462	-0.000597		25.305	-0.001349	-0.001338	-0.001283
22.644	0.000846	0.000884	0.000866		23.3	0.001032	0.000824	0.000932		27.936	-0.000489	-0.000458	-0.000598		25.334	-0.001351	-0.001336	-0.00128
22.659	0.000846	0.000884	0.000866		23.318	0.001029	0.000823	0.000936		27.979	-0.000494	-0.000454	-0.0006		25.363	-0.001352	-0.001334	-0.001278
22.673	0.000846	0.000884	0.000867		23.336	0.001026	0.000822	0.00094		28.022	-0.000498	-0.00045	-0.000601		25.393	-0.001354	-0.001332	-0.001275
22.687	0.000846	0.000884	0.000868		23.354	0.001022	0.000821	0.000944		28.065	-0.000503	-0.000446	-0.000603		25.422	-0.001355	-0.00133	-0.001273
22.702	0.000846	0.000884	0.000869		23.372	0.001019	0.00082	0.000949		28.108	-0.000507	-0.000443	-0.000605		25.451	-0.001357	-0.001328	-0.00127
22.716	0.000846	0.000884	0.00087		23.39	0.001016	0.000819	0.000953		28.151	-0.000512	-0.000439	-0.000606		25.48	-0.001358	-0.001326	-0.001268
22.73	0.000846	0.000884	0.00087		23.407	0.001013	0.000818	0.000957		28.194	-0.000516	-0.000436	-0.000608		25.509	-0.00136	-0.001324	-0.001266
22.745	0.000845	0.000884	0.000871		23.425	0.00101	0.000818	0.000961		28.237	-0.00052	-0.000433	-0.000609		25.538	-0.001361	-0.001323	-0.001264
22.759	0.000845	0.000884	0.000872		23.443	0.001006	0.000817	0.000965		28.281	-0.000524	-0.000431	-0.00061		25.567	-0.001362	-0.001321	-0.001262
22.774	0.000845	0.000884	0.000873		23.461	0.001003	0.000816	0.000969		28.324	-0.000528	-0.000429	-0.000611		25.597	-0.001363	-0.001319	-0.00126
22.788	0.000845	0.000884	0.000874		23.479	0.000999	0.000815	0.000973		28.367	-0.000532	-0.000427	-0.000612		25.626	-0.001364	-0.001317	-0.001259
22.802	0.000845	0.000884	0.000875		23.497	0.000996	0.000815	0.000976		28.41	-0.000535	-0.000425	-0.000613		25.655	-0.001365	-0.001315	-0.001257
22.817	0.000845	0.000884	0.000876		23.515	0.000992	0.000814	0.00098		28.453	-0.000539	-0.000424	-0.000613		25.684	-0.001366	-0.001313	-0.001256
22.831	0.000845	0.000884	0.000877		23.533	0.000989	0.000813	0.000984		28.496	-0.000542	-0.000423	-0.000613		25.713	-0.001367	-0.001311	-0.001255
22.845	0.000845	0.000884	0.000878		23.551	0.000985	0.000812	0.000988		28.539	-0.000545	-0.000422	-0.000613		25.742	-0.001368	-0.00131	-0.001254
22.86	0.000845	0.000884	0.000879		23.569	0.000982	0.000812	0.000991		28.583	-0.000548	-0.000421	-0.000613		25.771	-0.001369	-0.001308	-0.001253
22.874	0.000845	0.000884	0.00088		23.587	0.000978	0.000811	0.000995		28.626	-0.00055	-0.000421	-0.000612		25.801	-0.00137	-0.001306	-0.001252
22.888	0.000845	0.000884	0.000881		23.605	0.000974	0.00081	0.000998		28.669	-0.000553	-0.000422	-0.000611		25.83	-0.00137	-0.001305	-0.001252
22.903	0.000844	0.000885	0.000882		23.623	0.000971	0.00081	0.001002		28.712	-0.000555	-0.000422	-0.00061		25.859	-0.001371	-0.001303	-0.001252
22.917	0.000844	0.000885	0.000883		23.641	0.000967	0.000809	0.001005		28.755	-0.000557	-0.000423	-0.000608		25.888	-0.001372	-0.001301	-0.001252
22.932	0.000844	0.000885	0.000884		23.659	0.000963	0.000808	0.001009		28.798	-0.000558	-0.000425	-0.000606		25.917	-0.001372	-0.0013	-0.001252
22.946	0.000844	0.000885	0.000885		23.676	0.000959	0.000808	0.001012		28.841	-0.00056	-0.000426	-0.000604		25.946	-0.001373	-0.001299	-0.001252
22.96	0.000844	0.000885	0.000886		23.694	0.000955	0.000807	0.001015		28.884	-0.000561	-0.000428	-0.000601		25.976	-0.001373	-0.001297	-0.001252
22.975	0.000844	0.000885	0.000887		23.712	0.000951	0.000807	0.001018		28.928	-0.000562	-0.00043	-0.000598		26.005	-0.001374	-0.001296	-0.001253
22.989	0.000844	0.000885	0.000888		23.73	0.000948	0.000806	0.001021		28.971	-0.000563	-0.000432	-0.000595		26.034	-0.001374	-0.001295	-0.001254
23.003	0.000844	0.000885	0.000889		23.748	0.000944	0.000806	0.001023		29.014	-0.000564	-0.000435	-0.000591		26.063	-0.001375	-0.001294	-0.001255
23.018	0.000844	0.000885	0.00089		23.766	0.00094	0.000805	0.001026		29.057	-0.000565	-0.000437	-0.000588		26.092	-0.001375	-0.001293	-0.001256
23.032	0.000843	0.000886	0.000891		23.784	0.000936	0.000805	0.001029		29.1	-0.000566	-0.00044	-0.000584		26.121	-0.001375	-0.001292	-0.001257
23.047	0.000843	0.000886	0.000892		23.802	0.000932	0.000804	0.001031		29.143	-0.000566	-0.000443	-0.000579		26.15	-0.001376	-0.001291	-0.001259
23.061	0.000843	0.000886	0.000893		23.82	0.000928	0.000804	0.001033		29.186	-0.000567	-0.000446	-0.000575		26.18	-0.001376	-0.00129	-0.001261
23.075	0.000843	0.000886	0.000894		23.838	0.000924	0.000803	0.001036		29.229	-0.000567	-0.000449	-0.00057		26.209	-0.001376	-0.00129	-0.001263
23.09	0.000843	0.000886	0.000895		23.856	0.00092	0.000803	0.001038		29.273	-0.000567	-0.000453	-0.000566		26.238	-0.001376	-0.001289	-0.001265
23.104	0.000843	0.000886	0.000896		23.874	0.000916	0.000803	0.00104		29.316	-0.000567	-0.000456	-0.000561		26.267	-0.001376	-0.001288	-0.001267
23.118	0.000843	0.000887	0.000897		23.892	0.000912	0.000802	0.001042		29.359	-0.000567	-0.000459	-0.000556		26.296	-0.001377	-0.001288	-0.001269
23.133	0.000843	0.000887	0.000898		23.91	0.000907	0.000802	0.001043		29.402	-0.000567	-0.000462	-0.000551		26.325	-0.001377	-0.001288	-0.001272
23.147	0.000842	0.000887	0.000899		23.928	0.000903	0.000802	0.001045		29.445	-0.000567	-0.000466	-0.000546		26.354	-0.001377	-0.001287	-0.001274
23.162	0.000842	0.000887	0.0009		23.945	0.000899	0.000802	0.001046		29.488	-0.000567	-0.000469	-0.000541		26.384	-0.001377	-0.001287	-0.001277
23.176	0.000842	0.000887	0.000901		23.963	0.000895	0.000801	0.001047		29.531	-0.000567	-0.000472	-0.000535		26.413	-0.001377	-0.001287	-0.00128
23.19	0.000842	0.000887	0.000902		23.981	0.000891	0.000801	0.001049		29.574	-0.000567	-0.000475	-0.00053		26.442	-0.001377	-0.001287	-0.001283
23.205	0.000842	0.000888	0.000903		23.999	0.000887	0.000801	0.00105		29.618	-0.000566	-0.000478	-0.000525		26.471	-0.001377	-0.001287	-0.001286
23.219	0.000842	0.000888	0.000905		24.017	0.000883	0.000801	0.00105		29.661	-0.000566	-0.000481	-0.000519		26.5	-0.001377	-0.001287	-0.00129
23.233	0.000842	0.000888	0.000906		24.035	0.000879	0.000801	0.001051		29.704	-0.000565	-0.000484	-0.000514		26.529	-0.001377	-0.001287	-0.001293
23.248	0.000842	0.000888	0.000907		24.053	0.000875	0.000801	0.001052		29.747	-0.000564	-0.000486	-0.000509		26.558	-0.001376	-0.001287	-0.001296
23.262	0.000841	0.000888	0.000908		24.071	0.00087	0.0008	0.001052		29.79	-0.000563	-0.000489	-0.000504		26.588	-0.001376	-0.001287	-0.0013
23.276	0.000841	0.000889	0.000909		24.089	0.000866	0.0008	0.001052		29.833	-0.000562	-0.000491	-0.000498		26.617	-0.001376	-0.001287	-0.001303
23.291	0.000841	0.000889	0.00091		24.107	0.000862	0.0008	0.001052		29.876	-0.000561	-0.000493	-0.000493		26.646	-0.001376	-0.001288	-0.001307
23.305	0.000841	0.000889	0.000911		24.125	0.000858	0.0008	0.001052		29.919	-0.000559	-0.000495	-0.000488		26.675	-0.001375	-0.001288	-0.00131
23.32	0.000841	0.000889	0.000912		24.143	0.000854	0.0008	0.001052		29.963	-0.000558	-0.000497	-0.000483		26.704	-0.001375	-0.001288	-0.001314
23.334	0.000841	0.000889	0.000913		24.161	0.00085	0.0008	0.001052		30.006	-0.000556	-0.000498	-0.000478		26.733	-0.001374	-0.001289	-0.001317
23.348	0.000841	0.00089	0.000914		24.179	0.000846	0.0008	0.001051		30.049	-0.000554	-0.0005	-0.000472		26.763	-0.001374	-0.001289	-0.001321
23.363	0.00084	0.00089	0.000915		24.197	0.000842	0.0008	0.00105		30.092	-0.000552	-0.000501	-0.000467		26.792	-0.001373	-0.001289	-0.001325
23.377	0.00084	0.00089	0.000916		24.214	0.000837	0.0008	0.00105		30.135	-0.000549	-0.000502	-0.000462		26.821	-0.001373	-0.00129	-0.001328
23.391	0.00084	0.00089	0.000917		24.232	0.000833	0.0008	0.001049		30.178	-0.000547	-0.000503	-0.000457		26.85	-0.001372	-0.00129	-0.001332
23.406	0.00084	0.000891	0.000918		24.25	0.000829	0.000801	0.001048		30.221	-0.000544	-0.000504	-0.000452		26.879	-0.001372	-0.001291	-0.001335
23.42	0.00084	0.000891	0.000919		24.268	0.000825	0.000801	0.001046		30.265	-0.00054	-0.000504	-0.000447		26.908	-0.001371	-0.001291	-0.001339
23.435	0.00084	0.000891	0.00092		24.286	0.000821	0.000801	0.001045		30.308	-0.000537	-0.000505	-0.000441		26.937	-0.00137	-0.001292	-0.001342
23.449	0.00084	0.000891	0.000921		24.304	0.000817	0.000801	0.001043		30.351	-0.000534	-0.000505	-0.000436		26.967	-0.001369	-0.001292	-0.001346
23.463	0.00084	0.000892	0.000922		24.322	0.000813	0.000801	0.001042		30.394	-0.00053	-0.000506	-0.000431		26.996	-0.001368	-0.001292	-0.001349
23.478	0.000839	0.000892	0.000923		24.34	0.000809	0.000801	0.00104		30.437	-0.000526	-0.000506	-0.000426		27.025	-0.001367	-0.001293	-0.001353
23.492	0.000839	0.000892	0.000924		24.358	0.000805	0.000802	0.001038		30.48	-0.000522	-0.000506	-0.00042		27.054	-0.001366	-0.001293	-0.001356
23.506	0.000839	0.000892	0.000925		24.376	0.000801	0.000802	0.001036		30.523	-0.000518	-0.000506	-0.000415		27.083	-0.001365	-0.001293	-0.001359
23.521	0.000839	0.000892	0.000926		24.394	0.000797	0.000802	0.001033		30.566	-0.000513	-0.000507	-0.00041		27.112	-0.001364	-0.001294	-0.001362
23.535	0.000839	0.000893	0.000927		24.412	0.000793	0.000802	0.001031		30.61	-0.000509	-0.000507	-0.000405		27.141	-0.001363	-0.001294	-0.001365
23.55	0.000839	0.000893	0.000928		24.43	0.000789	0.000803	0.001029		30.653	-0.000504	-0.000507	-0.000399		27.171	-0.001362	-0.001294	-0.001368
23.564	0.000839	0.000893	0.000929		24.448	0.000785	0.000803	0.001026		30.696	-0.000499	-0.000506	-0.000394		27.2	-0.001361	-0.001294	-0.001371
23.578	0.000839	0.000893	0.00093		24.466	0.000782	0.000804	0.001023		30.739	-0.000495	-0.000506	-0.000389		27.229	-0.00136	-0.001295	-0.001374
23.593	0.000838	0.000894	0.000931		24.484	0.000778	0.000804	0.00102		30.782	-0.00049	-0.000506	-0.000384		27.258	-0.001358	-0.001295	-0.001377
23.607	0.000838	0.000894	0.000931		24.501	0.000774	0.000804	0.001017		30.825	-0.000485	-0.000506	-0.000379		27.287	-0.001357	-0.001295	-0.001379
23.621	0.000838	0.000894	0.000932		24.519	0.00077	0.000805	0.001014		30.868	-0.000481	-0.000506	-0.000374		27.316	-0.001356	-0.001295	-0.001382
23.636	0.000838	0.000894	0.000933		24.537	0.000766	0.000805	0.001011		30.911	-0.000476	-0.000506	-0.00037		27.346	-0.001354	-0.001295	-0.001384
23.65	0.000838	0.000895	0.000934		24.555	0.000762	0.000806	0.001007		30.955	-0.000471	-0.000506	-0.000366		27.375	-0.001353	-0.001294	-0.001387
23.664	0.000838	0.000895	0.000935		24.573	0.000759	0.000806	0.001004		30.998	-0.000467	-0.000505	-0.000362		27.404	-0.001352	-0.001294	-0.001389
23.679	0.000838	0.000895	0.000936		24.591	0.000755	0.000807	0.001		31.041	-0.000462	-0.000505	-0.000358		27.433	-0.00135	-0.001294	-0.001391
23.693	0.000838	0.000895	0.000937		24.609	0.000751	0.000807	0.000997		31.084	-0.000458	-0.000504	-0.000354		27.462	-0.001349	-0.001294	-0.001394
23.708	0.000838	0.000895	0.000937		24.627	0.000748	0.000808	0.000993		31.127	-0.000454	-0.000504	-0.000351		27.491	-0.001347	-0.001294	-0.001396
23.722	0.000838	0.000896	0.000938		24.645	0.000744	0.000809	0.000989		31.17	-0.00045	-0.000503	-0.000349		27.52	-0.001346	-0.001293	-0.001398
23.736	0.000838	0.000896	0.000939		24.663	0.00074	0.000809	0.000985		31.213	-0.000446	-0.000503	-0.000346		27.55	-0.001344	-0.001293	-0.0014
23.751	0.000838	0.000896	0.00094		24.681	0.000737	0.00081	0.000981		31.256	-0.000442	-0.000502	-0.000344		27.579	-0.001343	-0.001293	-0.001401
23.765	0.000838	0.000896	0.00094		24.699	0.000733	0.000811	0.000977		31.3	-0.000439	-0.000501	-0.000343		27.608	-0.001341	-0.001292	-0.001403
23.779	0.000838	0.000896	0.000941		24.717	0.00073	0.000811	0.000972		31.343	-0.000435	-0.0005	-0.000342		27.637	-0.00134	-0.001292	-0.001405
23.794	0.000837	0.000896	0.000942		24.735	0.000726	0.000812	0.000968		31.386	-0.000432	-0.000499	-0.000341		27.666	-0.001338	-0.001291	-0.001407
23.808	0.000837	0.000897	0.000942		24.753	0.000723	0.000813	0.000964		31.429	-0.00043	-0.000497	-0.000341		27.695	-0.001337	-0.001291	-0.001408
23.823	0.000837	0.000897	0.000943		24.77	0.000719	0.000813	0.000959		31.472	-0.000427	-0.000496	-0.000342		27.724	-0.001335	-0.00129	-0.00141
23.837	0.000837	0.000897	0.000944		24.788	0.000716	0.000814	0.000955		31.515	-0.000425	-0.000494	-0.000343		27.754	-0.001334	-0.00129	-0.001411
23.851	0.000837	0.000897	0.000945		24.806	0.000713	0.000815	0.00095		31.558	-0.000423	-0.000492	-0.000344		27.783	-0.001332	-0.001289	-0.001413
23.866	0.000837	0.000897	0.000945		24.824	0.000709	0.000816	0.000945		31.601	-0.000422	-0.00049	-0.000346		27.812	-0.001331	-0.001289	-0.001414
23.88	0.000837	0.000897	0.000946		24.842	0.000706	0.000817	0.000941		31.645	-0.000421	-0.000488	-0.000349		27.841	-0.00133	-0.001288	-0.001416
23.894	0.000838	0.000897	0.000946		24.86	0.000703	0.000818	0.000936		31.688	-0.00042	-0.000485	-0.000352		27.87	-0.001328	-0.001288	-0.001417
23.909	0.000838	0.000898	0.000947		24.878	0.0007	0.000818	0.000931		31.731	-0.000419	-0.000482	-0.000355		27.899	-0.001327	-0.001287	-0.001418
23.923	0.000838	0.000898	0.000948		24.896	0.000696	0.000819	0.000926		31.774	-0.000419	-0.000479	-0.000359		27.928	-0.001325	-0.001287	-0.00142
23.938	0.000838	0.000898	0.000948		24.914	0.000693	0.00082	0.000921		31.817	-0.000419	-0.000476	-0.000363		27.958	-0.001324	-0.001287	-0.001421
23.952	0.000838	0.000898	0.000949		24.932	0.00069	0.000821	0.000916		31.86	-0.000419	-0.000473	-0.000367		27.987	-0.001323	-0.001286	-0.001423
23.966	0.000838	0.000898	0.000949		24.95	0.000687	0.000822	0.000911		31.903	-0.000419	-0.000469	-0.000372		28.016	-0.001322	-0.001286	-0.001424
23.981	0.000838	0.000898	0.00095		24.968	0.000684	0.000823	0.000906		31.947	-0.00042	-0.000465	-0.000377		28.045	-0.00132	-0.001286	-0.001425
23.995	0.000838	0.000898	0.00095		24.986	0.000681	0.000824	0.000901		31.99	-0.000421	-0.000461	-0.000382		28.074	-0.001319	-0.001285	-0.001427
24.009	0.000838	0.000898	0.000951		25.004	0.000678	0.000825	0.000897		32.033	-0.000423	-0.000457	-0.000388		28.103	-0.001318	-0.001285	-0.001428
24.024	0.000838	0.000898	0.000952		25.022	0.000675	0.000826	0.000892		32.076	-0.000424	-0.000453	-0.000393		28.133	-0.001317	-0.001285	-0.00143
24.038	0.000838	0.000898	0.000952		25.039	0.000672	0.000827	0.000887		32.119	-0.000426	-0.000449	-0.000399		28.162	-0.001316	-0.001285	-0.001431
24.053	0.000839	0.000898	0.000953		25.057	0.000669	0.000828	0.000882		32.162	-0.000428	-0.000444	-0.000405		28.191	-0.001315	-0.001285	-0.001433
24.067	0.000839	0.000898	0.000953		25.075	0.000666	0.000829	0.000877		32.205	-0.00043	-0.00044	-0.000411		28.22	-0.001315	-0.001285	-0.001434
24.081	0.000839	0.000898	0.000954		25.093	0.000663	0.00083	0.000872		32.248	-0.000432	-0.000435	-0.000416		28.249	-0.001314	-0.001286	-0.001436
24.096	0.000839	0.000898	0.000954		25.111	0.00066	0.000831	0.000867		32.292	-0.000435	-0.00043	-0.000422		28.278	-0.001313	-0.001286	-0.001437
24.11	0.000839	0.000898	0.000955		25.129	0.000657	0.000832	0.000862		32.335	-0.000437	-0.000426	-0.000428		28.307	-0.001312	-0.001286	-0.001439
24.124	0.000839	0.000898	0.000955		25.147	0.000655	0.000833	0.000857		32.378	-0.00044	-0.000421	-0.000433		28.337	-0.001312	-0.001287	-0.00144
24.139	0.00084	0.000898	0.000955		25.165	0.000652	0.000834	0.000852		32.421	-0.000443	-0.000417	-0.000438		28.366	-0.001311	-0.001287	-0.001442
24.153	0.00084	0.000898	0.000956		25.183	0.000649	0.000835	0.000847		32.464	-0.000446	-0.000412	-0.000444		28.395	-0.001311	-0.001288	-0.001443
24.167	0.00084	0.000898	0.000956		25.201	0.000646	0.000836	0.000842		32.507	-0.000449	-0.000408	-0.000448		28.424	-0.001311	-0.001289	-0.001445
24.182	0.00084	0.000898	0.000957		25.219	0.000644	0.000837	0.000838		32.55	-0.000452	-0.000404	-0.000453		28.453	-0.00131	-0.00129	-0.001446
24.196	0.000841	0.000898	0.000957		25.237	0.000641	0.000838	0.000833		32.593	-0.000455	-0.0004	-0.000457		28.482	-0.00131	-0.001291	-0.001448
24.211	0.000841	0.000898	0.000958		25.255	0.000639	0.000839	0.000828		32.637	-0.000458	-0.000396	-0.000462		28.511	-0.00131	-0.001292	-0.001449
24.225	0.000841	0.000898	0.000958		25.273	0.000636	0.00084	0.000824		32.68	-0.000461	-0.000392	-0.000465		28.541	-0.00131	-0.001293	-0.001451
24.239	0.000842	0.000898	0.000958		25.291	0.000634	0.000841	0.000819		32.723	-0.000463	-0.000389	-0.000469		28.57	-0.00131	-0.001294	-0.001453
24.254	0.000842	0.000898	0.000959		25.308	0.000631	0.000842	0.000814		32.766	-0.000466	-0.000385	-0.000472		28.599	-0.00131	-0.001296	-0.001454
24.268	0.000842	0.000898	0.000959		25.326	0.000629	0.000843	0.00081		32.809	-0.000469	-0.000382	-0.000475		28.628	-0.00131	-0.001297	-0.001456
24.282	0.000843	0.000898	0.00096		25.344	0.000626	0.000845	0.000805		32.852	-0.000471	-0.000379	-0.000477		28.657	-0.00131	-0.001299	-0.001457
24.297	0.000843	0.000898	0.00096		25.362	0.000624	0.000846	0.000801		32.895	-0.000474	-0.000376	-0.00048		28.686	-0.001311	-0.0013	-0.001459
24.311	0.000843	0.000898	0.00096		25.38	0.000622	0.000847	0.000797		32.938	-0.000476	-0.000374	-0.000482		28.716	-0.001311	-0.001302	-0.00146
24.326	0.000844	0.000898	0.000961		25.398	0.000619	0.000848	0.000792		32.982	-0.000478	-0.000372	-0.000484		28.745	-0.001311	-0.001304	-0.001462
24.34	0.000844	0.000898	0.000961		25.416	0.000617	0.000849	0.000788		33.025	-0.00048	-0.000369	-0.000485		28.774	-0.001312	-0.001306	-0.001463
24.354	0.000845	0.000897	0.000962		25.434	0.000615	0.00085	0.000784		33.068	-0.000481	-0.000368	-0.000486		28.803	-0.001312	-0.001307	-0.001464
24.369	0.000845	0.000897	0.000962		25.452	0.000613	0.000851	0.00078		33.111	-0.000482	-0.000366	-0.000488		28.832	-0.001313	-0.001309	-0.001465
24.383	0.000846	0.000897	0.000962		25.47	0.000611	0.000852	0.000775		33.154	-0.000483	-0.000364	-0.000488		28.861	-0.001314	-0.001311	-0.001467
24.397	0.000846	0.000897	0.000963		25.488	0.000609	0.000853	0.000771		33.197	-0.000484	-0.000363	-0.000489		28.89	-0.001314	-0.001313	-0.001468
24.412	0.000847	0.000897	0.000963		25.506	0.000607	0.000854	0.000767		33.24	-0.000484	-0.000362	-0.00049		28.92	-0.001315	-0.001315	-0.001469
24.426	0.000847	0.000897	0.000964		25.524	0.000605	0.000855	0.000763		33.283	-0.000484	-0.000361	-0.000491		28.949	-0.001316	-0.001317	-0.00147
24.441	0.000848	0.000897	0.000964		25.542	0.000603	0.000856	0.00076		33.327	-0.000483	-0.000361	-0.000491		28.978	-0.001317	-0.001319	-0.00147
24.455	0.000848	0.000897	0.000964		25.56	0.000601	0.000857	0.000756		33.37	-0.000482	-0.00036	-0.000492		29.007	-0.001317	-0.001321	-0.001471
24.469	0.000849	0.000897	0.000965		25.577	0.000599	0.000858	0.000752		33.413	-0.000481	-0.00036	-0.000492		29.036	-0.001318	-0.001323	-0.001472
24.484	0.000849	0.000897	0.000965		25.595	0.000597	0.000859	0.000748		33.456	-0.000479	-0.00036	-0.000493		29.065	-0.001319	-0.001325	-0.001472
24.498	0.00085	0.000897	0.000965		25.613	0.000595	0.00086	0.000745		33.499	-0.000478	-0.00036	-0.000493		29.094	-0.00132	-0.001327	-0.001473
24.512	0.00085	0.000897	0.000966		25.631	0.000594	0.000861	0.000741		33.542	-0.000475	-0.00036	-0.000493		29.124	-0.001321	-0.001329	-0.001473
24.527	0.000851	0.000897	0.000966		25.649	0.000592	0.000861	0.000737		33.585	-0.000473	-0.000361	-0.000494		29.153	-0.001322	-0.001331	-0.001473
24.541	0.000852	0.000896	0.000967		25.667	0.00059	0.000862	0.000734		33.629	-0.00047	-0.000362	-0.000494		29.182	-0.001323	-0.001333	-0.001473
24.555	0.000852	0.000896	0.000967		25.685	0.000589	0.000863	0.000731		33.672	-0.000466	-0.000362	-0.000495		29.211	-0.001324	-0.001334	-0.001473
24.57	0.000853	0.000896	0.000967		25.703	0.000587	0.000864	0.000727		33.715	-0.000463	-0.000363	-0.000495		29.24	-0.001325	-0.001336	-0.001472
24.584	0.000854	0.000896	0.000968		25.721	0.000586	0.000865	0.000724		33.758	-0.000459	-0.000365	-0.000496		29.269	-0.001326	-0.001338	-0.001472
24.599	0.000854	0.000896	0.000968		25.739	0.000584	0.000866	0.000721		33.801	-0.000455	-0.000366	-0.000496		29.298	-0.001327	-0.00134	-0.001471
24.613	0.000855	0.000896	0.000969		25.757	0.000583	0.000867	0.000717		33.844	-0.000451	-0.000367	-0.000497		29.328	-0.001328	-0.001342	-0.001471
24.627	0.000856	0.000896	0.000969		25.775	0.000582	0.000868	0.000714		33.887	-0.000447	-0.000369	-0.000498		29.357	-0.001329	-0.001343	-0.00147
24.642	0.000856	0.000896	0.00097		25.793	0.000581	0.000869	0.000711		33.93	-0.000443	-0.00037	-0.000498		29.386	-0.00133	-0.001345	-0.001469
24.656	0.000857	0.000896	0.00097		25.811	0.000579	0.00087	0.000708		33.974	-0.000438	-0.000372	-0.000498		29.415	-0.001331	-0.001347	-0.001467
24.67	0.000858	0.000896	0.00097		25.829	0.000578	0.000871	0.000705		34.017	-0.000434	-0.000374	-0.000499		29.444	-0.001332	-0.001348	-0.001466
24.685	0.000859	0.000896	0.000971		25.846	0.000577	0.000872	0.000702		34.06	-0.000429	-0.000375	-0.000499		29.473	-0.001333	-0.00135	-0.001465
24.699	0.000859	0.000896	0.000971		25.864	0.000576	0.000872	0.000699		34.103	-0.000424	-0.000377	-0.000499		29.503	-0.001333	-0.001351	-0.001463
24.714	0.00086	0.000896	0.000972		25.882	0.000575	0.000873	0.000696		34.146	-0.000419	-0.000379	-0.000499		29.532	-0.001334	-0.001353	-0.001461
24.728	0.000861	0.000896	0.000972		25.9	0.000574	0.000874	0.000693		34.189	-0.000415	-0.000381	-0.000499		29.561	-0.001335	-0.001354	-0.001459
24.742	0.000862	0.000896	0.000973		25.918	0.000573	0.000875	0.00069		34.232	-0.00041	-0.000383	-0.000499		29.59	-0.001336	-0.001355	-0.001457
24.757	0.000862	0.000896	0.000973		25.936	0.000572	0.000876	0.000687		34.275	-0.000405	-0.000385	-0.000498		29.619	-0.001337	-0.001357	-0.001455
24.771	0.000863	0.000896	0.000974		25.954	0.000571	0.000877	0.000685		34.319	-0.000401	-0.000387	-0.000497		29.648	-0.001337	-0.001358	-0.001453
24.785	0.000864	0.000896	0.000974		25.972	0.000571	0.000878	0.000682		34.362	-0.000396	-0.000389	-0.000496		29.677	-0.001338	-0.001359	-0.001451
24.8	0.000865	0.000896	0.000975		25.99	0.00057	0.000879	0.000679		34.405	-0.000392	-0.000391	-0.000495		29.707	-0.001339	-0.00136	-0.001448
24.814	0.000866	0.000897	0.000975		26.008	0.000569	0.000879	0.000677		34.448	-0.000388	-0.000393	-0.000494		29.736	-0.001339	-0.001361	-0.001445
24.829	0.000866	0.000897	0.000976		26.026	0.000569	0.00088	0.000674		34.491	-0.000383	-0.000395	-0.000492		29.765	-0.00134	-0.001362	-0.001443
24.843	0.000867	0.000897	0.000976		26.044	0.000568	0.000881	0.000671		34.534	-0.000379	-0.000398	-0.00049		29.794	-0.001341	-0.001363	-0.00144
24.857	0.000868	0.000897	0.000977		26.062	0.000568	0.000882	0.000669		34.577	-0.000375	-0.0004	-0.000488		29.823	-0.001341	-0.001364	-0.001437
24.872	0.000869	0.000897	0.000977		26.08	0.000567	0.000883	0.000666		34.62	-0.000372	-0.000402	-0.000485		29.852	-0.001342	-0.001365	-0.001434
24.886	0.00087	0.000897	0.000978		26.098	0.000567	0.000883	0.000664		34.664	-0.000368	-0.000405	-0.000482		29.881	-0.001343	-0.001366	-0.001431
24.9	0.000871	0.000897	0.000978		26.115	0.000566	0.000884	0.000662		34.707	-0.000365	-0.000408	-0.000479		29.911	-0.001343	-0.001366	-0.001428
24.915	0.000871	0.000897	0.000979		26.133	0.000566	0.000885	0.000659		34.75	-0.000362	-0.000411	-0.000476		29.94	-0.001344	-0.001367	-0.001424
24.929	0.000872	0.000897	0.000979		26.151	0.000566	0.000886	0.000657		34.793	-0.000359	-0.000413	-0.000472		29.969	-0.001345	-0.001368	-0.001421
24.943	0.000873	0.000898	0.00098		26.169	0.000566	0.000887	0.000654		34.836	-0.000356	-0.000416	-0.000469		29.998	-0.001345	-0.001369	-0.001418
24.958	0.000874	0.000898	0.000981		26.187	0.000565	0.000887	0.000652		34.879	-0.000354	-0.00042	-0.000465		30.027	-0.001346	-0.001369	-0.001414
24.972	0.000875	0.000898	0.000981		26.205	0.000565	0.000888	0.00065		34.922	-0.000351	-0.000423	-0.00046		30.056	-0.001347	-0.00137	-0.001411
24.987	0.000876	0.000898	0.000982		26.223	0.000565	0.000889	0.000648		34.965	-0.000349	-0.000426	-0.000456		30.086	-0.001347	-0.001371	-0.001407
25.001	0.000877	0.000898	0.000982		26.241	0.000565	0.00089	0.000645		35.009	-0.000347	-0.000429	-0.000452		30.115	-0.001348	-0.001371	-0.001404
25.015	0.000878	0.000898	0.000983		26.259	0.000565	0.00089	0.000643		35.052	-0.000346	-0.000432	-0.000447		30.144	-0.001349	-0.001372	-0.0014
25.03	0.000878	0.000899	0.000983		26.277	0.000565	0.000891	0.000641		35.095	-0.000344	-0.000436	-0.000442		30.173	-0.00135	-0.001372	-0.001397
25.044	0.000879	0.000899	0.000984		26.295	0.000565	0.000892	0.000639		35.138	-0.000343	-0.000439	-0.000438		30.202	-0.001351	-0.001373	-0.001393
25.058	0.00088	0.000899	0.000985		26.313	0.000566	0.000892	0.000637		35.181	-0.000342	-0.000442	-0.000433		30.231	-0.001351	-0.001374	-0.00139
25.073	0.000881	0.000899	0.000985		26.331	0.000566	0.000893	0.000635		35.224	-0.000341	-0.000445	-0.000429		30.26	-0.001352	-0.001374	-0.001386
25.087	0.000882	0.000899	0.000986		26.349	0.000566	0.000894	0.000633		35.267	-0.00034	-0.000448	-0.000424		30.29	-0.001353	-0.001375	-0.001383
25.102	0.000883	0.0009	0.000987		26.367	0.000566	0.000894	0.000631		35.311	-0.00034	-0.00045	-0.00042		30.319	-0.001354	-0.001375	-0.001379
25.116	0.000884	0.0009	0.000987		26.385	0.000567	0.000895	0.000629		35.354	-0.000339	-0.000453	-0.000416		30.348	-0.001355	-0.001376	-0.001376
25.13	0.000884	0.0009	0.000988		26.402	0.000567	0.000896	0.000627		35.397	-0.000339	-0.000456	-0.000411		30.377	-0.001356	-0.001376	-0.001373
25.145	0.000885	0.0009	0.000988		26.42	0.000568	0.000896	0.000625		35.44	-0.000338	-0.000458	-0.000407		30.406	-0.001358	-0.001377	-0.001369
25.159	0.000886	0.000901	0.000989		26.438	0.000568	0.000897	0.000623		35.483	-0.000338	-0.00046	-0.000404		30.435	-0.001359	-0.001378	-0.001366
25.173	0.000887	0.000901	0.00099		26.456	0.000569	0.000897	0.000621		35.526	-0.000338	-0.000462	-0.0004		30.464	-0.00136	-0.001378	-0.001363
25.188	0.000888	0.000901	0.00099		26.474	0.000569	0.000898	0.000619		35.569	-0.000338	-0.000463	-0.000397		30.494	-0.001361	-0.001379	-0.00136
25.202	0.000889	0.000901	0.000991		26.492	0.00057	0.000899	0.000617		35.612	-0.000338	-0.000465	-0.000394		30.523	-0.001363	-0.001379	-0.001357
25.217	0.00089	0.000902	0.000992		26.51	0.000571	0.000899	0.000616		35.656	-0.000338	-0.000466	-0.000391		30.552	-0.001364	-0.00138	-0.001354
25.231	0.00089	0.000902	0.000992		26.528	0.000572	0.0009	0.000614		35.699	-0.000337	-0.000467	-0.000388		30.581	-0.001366	-0.001381	-0.001351
25.245	0.000891	0.000902	0.000993		26.546	0.000572	0.0009	0.000612		35.742	-0.000337	-0.000468	-0.000386		30.61	-0.001367	-0.001381	-0.001348
25.26	0.000892	0.000903	0.000994		26.564	0.000573	0.000901	0.000611		35.785	-0.000337	-0.000468	-0.000384		30.639	-0.001369	-0.001382	-0.001346
25.274	0.000893	0.000903	0.000994		26.582	0.000574	0.000901	0.000609		35.828	-0.000337	-0.000468	-0.000382		30.668	-0.00137	-0.001383	-0.001343
25.288	0.000894	0.000903	0.000995		26.6	0.000575	0.000902	0.000607		35.871	-0.000337	-0.000468	-0.00038		30.698	-0.001372	-0.001383	-0.00134
25.303	0.000895	0.000904	0.000995		26.618	0.000576	0.000902	0.000606		35.914	-0.000337	-0.000468	-0.000379		30.727	-0.001374	-0.001384	-0.001338
25.317	0.000895	0.000904	0.000996		26.636	0.000577	0.000903	0.000604		35.957	-0.000337	-0.000467	-0.000377		30.756	-0.001376	-0.001385	-0.001335
25.331	0.000896	0.000904	0.000997		26.654	0.000578	0.000903	0.000603		36.001	-0.000337	-0.000467	-0.000376		30.785	-0.001377	-0.001385	-0.001333
25.346	0.000897	0.000905	0.000997		26.671	0.000579	0.000904	0.000602		36.044	-0.000337	-0.000466	-0.000375		30.814	-0.001379	-0.001386	-0.001331
25.36	0.000898	0.000905	0.000998		26.689	0.00058	0.000904	0.0006		36.087	-0.000338	-0.000464	-0.000374		30.843	-0.001381	-0.001387	-0.001329
25.375	0.000899	0.000905	0.000999		26.707	0.000582	0.000905	0.000599		36.13	-0.000338	-0.000463	-0.000373		30.873	-0.001383	-0.001388	-0.001327
25.389	0.000899	0.000906	0.000999		26.725	0.000583	0.000905	0.000598		36.173	-0.000338	-0.000461	-0.000373		30.902	-0.001385	-0.001388	-0.001325
25.403	0.0009	0.000906	0.001		26.743	0.000584	0.000905	0.000597		36.216	-0.000339	-0.000459	-0.000372		30.931	-0.001386	-0.001389	-0.001323
25.418	0.000901	0.000907	0.001		26.761	0.000585	0.000906	0.000596		36.259	-0.00034	-0.000457	-0.000372		30.96	-0.001388	-0.00139	-0.001321
25.432	0.000902	0.000907	0.001001		26.779	0.000587	0.000906	0.000595		36.302	-0.000341	-0.000455	-0.000371		30.989	-0.00139	-0.00139	-0.001319
25.446	0.000903	0.000907	0.001002		26.797	0.000588	0.000907	0.000593		36.346	-0.000342	-0.000452	-0.000371		31.018	-0.001392	-0.001391	-0.001318
25.461	0.000903	0.000908	0.001002		26.815	0.000589	0.000907	0.000593		36.389	-0.000343	-0.000449	-0.00037		31.047	-0.001394	-0.001391	-0.001316
25.475	0.000904	0.000908	0.001003		26.833	0.000591	0.000907	0.000592		36.432	-0.000344	-0.000446	-0.000369		31.077	-0.001396	-0.001392	-0.001315
25.49	0.000905	0.000909	0.001003		26.851	0.000592	0.000907	0.000591		36.475	-0.000346	-0.000443	-0.000369		31.106	-0.001397	-0.001392	-0.001313
25.504	0.000906	0.000909	0.001004		26.869	0.000594	0.000908	0.00059		36.518	-0.000348	-0.00044	-0.000368		31.135	-0.001399	-0.001393	-0.001312
25.518	0.000906	0.00091	0.001004		26.887	0.000595	0.000908	0.000589		36.561	-0.00035	-0.000436	-0.000368		31.164	-0.001401	-0.001393	-0.001311
25.533	0.000907	0.00091	0.001005		26.905	0.000597	0.000908	0.000589		36.604	-0.000352	-0.000433	-0.000367		31.193	-0.001403	-0.001393	-0.00131
25.547	0.000908	0.000911	0.001005		26.923	0.000598	0.000909	0.000588		36.647	-0.000354	-0.000429	-0.000366		31.222	-0.001404	-0.001393	-0.001308
25.561	0.000909	0.000911	0.001006		26.94	0.0006	0.000909	0.000588		36.691	-0.000357	-0.000425	-0.000365		31.251	-0.001406	-0.001394	-0.001307
25.576	0.000909	0.000912	0.001006		26.958	0.000601	0.000909	0.000587		36.734	-0.00036	-0.000421	-0.000364		31.281	-0.001408	-0.001394	-0.001306
25.59	0.00091	0.000912	0.001007		26.976	0.000603	0.000909	0.000587		36.777	-0.000363	-0.000417	-0.000363		31.31	-0.001409	-0.001394	-0.001305
25.605	0.000911	0.000913	0.001007		26.994	0.000604	0.000909	0.000587		36.82	-0.000366	-0.000413	-0.000362		31.339	-0.001411	-0.001394	-0.001304
25.619	0.000912	0.000913	0.001008		27.012	0.000606	0.000909	0.000586		36.863	-0.000369	-0.000409	-0.000361		31.368	-0.001412	-0.001393	-0.001303
25.633	0.000912	0.000914	0.001008		27.03	0.000608	0.000909	0.000586		36.906	-0.000373	-0.000405	-0.00036		31.397	-0.001413	-0.001393	-0.001302
25.648	0.000913	0.000914	0.001009		27.048	0.000609	0.000909	0.000586		36.949	-0.000376	-0.0004	-0.000359		31.426	-0.001415	-0.001393	-0.001301
25.662	0.000914	0.000915	0.001009		27.066	0.000611	0.000909	0.000586		36.993	-0.00038	-0.000396	-0.000357		31.455	-0.001416	-0.001392	-0.001301
25.676	0.000914	0.000915	0.00101		27.084	0.000612	0.000909	0.000586		37.036	-0.000384	-0.000392	-0.000356		31.485	-0.001417	-0.001392	-0.0013
25.691	0.000915	0.000916	0.00101		27.102	0.000614	0.000909	0.000587		37.079	-0.000388	-0.000387	-0.000354		31.514	-0.001418	-0.001391	-0.001299
25.705	0.000916	0.000916	0.00101		27.12	0.000616	0.000909	0.000587		37.122	-0.000392	-0.000383	-0.000353		31.543	-0.001419	-0.001391	-0.001298
25.719	0.000917	0.000917	0.001011		27.138	0.000617	0.000909	0.000587		37.165	-0.000396	-0.000379	-0.000352		31.572	-0.00142	-0.00139	-0.001298
25.734	0.000917	0.000918	0.001011		27.156	0.000619	0.000909	0.000588		37.208	-0.000401	-0.000375	-0.00035		31.601	-0.001421	-0.001389	-0.001297
25.748	0.000918	0.000918	0.001011		27.174	0.000621	0.000909	0.000588		37.251	-0.000405	-0.00037	-0.000349		31.63	-0.001422	-0.001388	-0.001296
25.763	0.000919	0.000919	0.001012		27.192	0.000623	0.000909	0.000589		37.294	-0.000409	-0.000366	-0.000347		31.66	-0.001422	-0.001387	-0.001296
25.777	0.000919	0.00092	0.001012		27.209	0.000624	0.000908	0.00059		37.338	-0.000413	-0.000362	-0.000346		31.689	-0.001423	-0.001386	-0.001295
25.791	0.00092	0.00092	0.001012		27.227	0.000626	0.000908	0.00059		37.381	-0.000417	-0.000358	-0.000345		31.718	-0.001424	-0.001385	-0.001295
25.806	0.000921	0.000921	0.001013		27.245	0.000628	0.000908	0.000591		37.424	-0.000422	-0.000353	-0.000343		31.747	-0.001424	-0.001384	-0.001294
25.82	0.000922	0.000921	0.001013		27.263	0.000629	0.000907	0.000592		37.467	-0.000426	-0.000349	-0.000342		31.776	-0.001425	-0.001383	-0.001294
25.834	0.000922	0.000922	0.001013		27.281	0.000631	0.000907	0.000593		37.51	-0.00043	-0.000345	-0.000341		31.805	-0.001425	-0.001381	-0.001293
25.849	0.000923	0.000923	0.001014		27.299	0.000633	0.000906	0.000594		37.553	-0.000433	-0.000341	-0.00034		31.834	-0.001425	-0.00138	-0.001293
25.863	0.000924	0.000923	0.001014		27.317	0.000634	0.000906	0.000596		37.596	-0.000437	-0.000336	-0.00034		31.864	-0.001425	-0.001378	-0.001292
25.878	0.000924	0.000924	0.001014		27.335	0.000636	0.000905	0.000597		37.639	-0.00044	-0.000332	-0.000339		31.893	-0.001426	-0.001377	-0.001292
25.892	0.000925	0.000925	0.001014		27.353	0.000638	0.000905	0.000598		37.683	-0.000444	-0.000328	-0.000339		31.922	-0.001426	-0.001375	-0.001291
25.906	0.000926	0.000925	0.001014		27.371	0.000639	0.000904	0.0006		37.726	-0.000447	-0.000324	-0.000338		31.951	-0.001426	-0.001374	-0.001291
25.921	0.000927	0.000926	0.001015		27.389	0.000641	0.000904	0.000601		37.769	-0.00045	-0.00032	-0.000338		31.98	-0.001426	-0.001372	-0.00129
25.935	0.000927	0.000927	0.001015		27.407	0.000643	0.000903	0.000603		37.812	-0.000452	-0.000316	-0.000338		32.009	-0.001425	-0.00137	-0.00129
25.949	0.000928	0.000928	0.001015		27.425	0.000644	0.000902	0.000604		37.855	-0.000455	-0.000312	-0.000338		32.038	-0.001425	-0.001369	-0.00129
25.964	0.000929	0.000928	0.001015		27.443	0.000646	0.000901	0.000606		37.898	-0.000457	-0.000308	-0.000338		32.068	-0.001425	-0.001367	-0.00129
25.978	0.00093	0.000929	0.001015		27.461	0.000647	0.0009	0.000608		37.941	-0.000458	-0.000304	-0.000338		32.097	-0.001425	-0.001365	-0.001289
25.993	0.00093	0.00093	0.001015		27.478	0.000649	0.0009	0.00061		37.984	-0.00046	-0.0003	-0.000339		32.126	-0.001424	-0.001363	-0.001289
26.007	0.000931	0.00093	0.001015		27.496	0.000651	0.000899	0.000612		38.028	-0.000461	-0.000296	-0.000339		32.155	-0.001424	-0.001362	-0.001289
26.021	0.000932	0.000931	0.001016		27.514	0.000652	0.000898	0.000614		38.071	-0.000462	-0.000293	-0.00034		32.184	-0.001423	-0.00136	-0.001289
26.036	0.000933	0.000932	0.001016		27.532	0.000654	0.000897	0.000616		38.114	-0.000462	-0.000289	-0.00034		32.213	-0.001423	-0.001358	-0.001289
26.05	0.000933	0.000933	0.001016		27.55	0.000655	0.000896	0.000618		38.157	-0.000462	-0.000286	-0.000341		32.243	-0.001422	-0.001357	-0.001289
26.064	0.000934	0.000933	0.001016		27.568	0.000657	0.000895	0.00062		38.2	-0.000462	-0.000282	-0.000342		32.272	-0.001421	-0.001355	-0.001289
26.079	0.000935	0.000934	0.001016		27.586	0.000658	0.000893	0.000623		38.243	-0.000462	-0.000279	-0.000342		32.301	-0.00142	-0.001353	-0.001289
26.093	0.000936	0.000935	0.001016		27.604	0.00066	0.000892	0.000625		38.286	-0.000461	-0.000275	-0.000343		32.33	-0.00142	-0.001351	-0.001289
26.107	0.000937	0.000936	0.001016		27.622	0.000661	0.000891	0.000628		38.329	-0.00046	-0.000272	-0.000344		32.359	-0.001419	-0.00135	-0.001289
26.122	0.000937	0.000936	0.001016		27.64	0.000663	0.00089	0.00063		38.373	-0.000458	-0.000269	-0.000345		32.388	-0.001418	-0.001348	-0.001289
26.136	0.000938	0.000937	0.001016		27.658	0.000664	0.000888	0.000633		38.416	-0.000457	-0.000266	-0.000345		32.417	-0.001417	-0.001347	-0.00129
26.151	0.000939	0.000938	0.001016		27.676	0.000665	0.000887	0.000635		38.459	-0.000454	-0.000263	-0.000346		32.447	-0.001416	-0.001345	-0.00129
26.165	0.00094	0.000939	0.001016		27.694	0.000667	0.000886	0.000638		38.502	-0.000452	-0.00026	-0.000346		32.476	-0.001415	-0.001344	-0.00129
26.179	0.000941	0.000939	0.001016		27.712	0.000668	0.000884	0.000641		38.545	-0.00045	-0.000257	-0.000347		32.505	-0.001414	-0.001342	-0.001291
26.194	0.000942	0.00094	0.001016		27.73	0.000669	0.000883	0.000643		38.588	-0.000447	-0.000254	-0.000347		32.534	-0.001413	-0.001341	-0.001291
26.208	0.000943	0.000941	0.001016		27.747	0.000671	0.000881	0.000646		38.631	-0.000443	-0.000252	-0.000347		32.563	-0.001411	-0.00134	-0.001292
26.222	0.000943	0.000942	0.001016		27.765	0.000672	0.00088	0.000649		38.675	-0.00044	-0.00025	-0.000348		32.592	-0.00141	-0.001338	-0.001292
26.237	0.000944	0.000942	0.001016		27.783	0.000673	0.000878	0.000652		38.718	-0.000436	-0.000247	-0.000348		32.621	-0.001409	-0.001337	-0.001293
26.251	0.000945	0.000943	0.001016		27.801	0.000675	0.000877	0.000655		38.761	-0.000432	-0.000245	-0.000347		32.651	-0.001408	-0.001336	-0.001294
26.266	0.000946	0.000944	0.001016		27.819	0.000676	0.000875	0.000658		38.804	-0.000428	-0.000243	-0.000347		32.68	-0.001407	-0.001335	-0.001295
26.28	0.000947	0.000945	0.001016		27.837	0.000677	0.000874	0.000661		38.847	-0.000424	-0.000242	-0.000346		32.709	-0.001406	-0.001334	-0.001296
26.294	0.000948	0.000945	0.001016		27.855	0.000678	0.000872	0.000664		38.89	-0.000419	-0.00024	-0.000346		32.738	-0.001405	-0.001333	-0.001297
26.309	0.000949	0.000946	0.001015		27.873	0.00068	0.00087	0.000667		38.933	-0.000414	-0.000239	-0.000345		32.767	-0.001404	-0.001333	-0.001298
26.323	0.00095	0.000947	0.001015		27.891	0.000681	0.000869	0.00067		38.976	-0.000409	-0.000237	-0.000344		32.796	-0.001402	-0.001332	-0.001299
26.337	0.000951	0.000948	0.001015		27.909	0.000682	0.000867	0.000673		39.02	-0.000404	-0.000236	-0.000342		32.825	-0.001401	-0.001331	-0.0013
26.352	0.000952	0.000948	0.001015		27.927	0.000683	0.000865	0.000676		39.063	-0.000399	-0.000235	-0.000341		32.855	-0.0014	-0.001331	-0.001301
26.366	0.000953	0.000949	0.001015		27.945	0.000684	0.000863	0.000679		39.106	-0.000394	-0.000234	-0.000339		32.884	-0.001399	-0.00133	-0.001303
26.381	0.000954	0.00095	0.001015		27.963	0.000685	0.000862	0.000682		39.149	-0.000388	-0.000233	-0.000337		32.913	-0.001398	-0.00133	-0.001304
26.395	0.000955	0.000951	0.001015		27.981	0.000686	0.00086	0.000685		39.192	-0.000382	-0.000233	-0.000335		32.942	-0.001397	-0.00133	-0.001306
26.409	0.000956	0.000952	0.001015		27.999	0.000687	0.000858	0.000689		39.235	-0.000377	-0.000232	-0.000332		32.971	-0.001396	-0.00133	-0.001307
26.424	0.000957	0.000952	0.001015		28.016	0.000688	0.000856	0.000692		39.278	-0.000371	-0.000231	-0.00033		33	-0.001395	-0.00133	-0.001309
26.438	0.000958	0.000953	0.001015		28.034	0.000689	0.000854	0.000695		39.321	-0.000365	-0.000231	-0.000327		33.03	-0.001394	-0.00133	-0.001311
26.452	0.000959	0.000954	0.001015		28.052	0.00069	0.000852	0.000698		39.365	-0.000359	-0.000231	-0.000324		33.059	-0.001393	-0.00133	-0.001312
26.467	0.00096	0.000955	0.001015		28.07	0.000691	0.000851	0.000701		39.408	-0.000353	-0.00023	-0.000321		33.088	-0.001393	-0.00133	-0.001314
26.481	0.000961	0.000955	0.001014		28.088	0.000692	0.000849	0.000704		39.451	-0.000348	-0.00023	-0.000318		33.117	-0.001392	-0.00133	-0.001316
26.495	0.000962	0.000956	0.001014		28.106	0.000693	0.000847	0.000707		39.494	-0.000342	-0.00023	-0.000315		33.146	-0.001391	-0.001331	-0.001318
26.51	0.000963	0.000957	0.001014		28.124	0.000694	0.000845	0.00071		39.537	-0.000336	-0.00023	-0.000312		33.175	-0.00139	-0.001331	-0.00132
26.524	0.000964	0.000958	0.001014		28.142	0.000695	0.000843	0.000713		39.58	-0.00033	-0.00023	-0.000308		33.204	-0.00139	-0.001332	-0.001321
26.539	0.000965	0.000958	0.001014		28.16	0.000696	0.000841	0.000716		39.623	-0.000325	-0.00023	-0.000304		33.234	-0.001389	-0.001333	-0.001323
26.553	0.000966	0.000959	0.001014		28.178	0.000697	0.000839	0.000719		39.666	-0.000319	-0.00023	-0.000301		33.263	-0.001388	-0.001333	-0.001325
26.567	0.000967	0.00096	0.001014		28.196	0.000698	0.000837	0.000721		39.71	-0.000313	-0.000229	-0.000297		33.292	-0.001388	-0.001334	-0.001327
26.582	0.000968	0.000961	0.001014		28.214	0.000698	0.000835	0.000724		39.753	-0.000307	-0.000229	-0.000293		33.321	-0.001387	-0.001335	-0.001329
26.596	0.000969	0.000961	0.001014		28.232	0.000699	0.000834	0.000727		39.796	-0.000302	-0.000229	-0.000289		33.35	-0.001387	-0.001336	-0.001331
26.61	0.00097	0.000962	0.001014		28.25	0.0007	0.000832	0.00073		39.839	-0.000296	-0.000229	-0.000285		33.379	-0.001386	-0.001337	-0.001333
26.625	0.000972	0.000963	0.001014		28.268	0.0007	0.00083	0.000732		39.882	-0.000291	-0.000228	-0.000282		33.408	-0.001386	-0.001338	-0.001335
26.639	0.000973	0.000964	0.001014		28.286	0.000701	0.000828	0.000735		39.925	-0.000285	-0.000228	-0.000278		33.438	-0.001386	-0.001339	-0.001337
26.654	0.000974	0.000965	0.001014		28.303	0.000702	0.000826	0.000738		39.968	-0.000279	-0.000227	-0.000274		33.467	-0.001385	-0.00134	-0.001339
26.668	0.000975	0.000965	0.001014		28.321	0.000702	0.000824	0.00074		40.012	-0.000274	-0.000227	-0.00027		33.496	-0.001385	-0.001341	-0.001341
26.682	0.000976	0.000966	0.001014		28.339	0.000703	0.000823	0.000743		40.055	-0.000268	-0.000226	-0.000266		33.525	-0.001385	-0.001342	-0.001343
26.697	0.000977	0.000967	0.001014		28.357	0.000704	0.000821	0.000745		40.098	-0.000262	-0.000225	-0.000262		33.554	-0.001384	-0.001343	-0.001345
26.711	0.000978	0.000968	0.001014		28.375	0.000704	0.000819	0.000747		40.141	-0.000256	-0.000224	-0.000258		33.583	-0.001384	-0.001344	-0.001347
26.725	0.00098	0.000968	0.001014		28.393	0.000705	0.000817	0.000749		40.184	-0.00025	-0.000223	-0.000254		33.613	-0.001384	-0.001345	-0.001349
26.74	0.000981	0.000969	0.001014		28.411	0.000705	0.000816	0.000752		40.227	-0.000244	-0.000222	-0.000251		33.642	-0.001383	-0.001346	-0.001351
26.754	0.000982	0.00097	0.001014		28.429	0.000706	0.000814	0.000754		40.27	-0.000238	-0.000221	-0.000247		33.671	-0.001383	-0.001347	-0.001352
26.769	0.000983	0.000971	0.001014		28.447	0.000706	0.000812	0.000756		40.313	-0.000232	-0.000219	-0.000243		33.7	-0.001383	-0.001348	-0.001354
26.783	0.000984	0.000972	0.001015		28.465	0.000707	0.000811	0.000758		40.357	-0.000225	-0.000218	-0.00024		33.729	-0.001383	-0.00135	-0.001356
26.797	0.000985	0.000972	0.001015		28.483	0.000707	0.000809	0.00076		40.4	-0.000219	-0.000216	-0.000236		33.758	-0.001382	-0.001351	-0.001357
26.812	0.000987	0.000973	0.001015		28.501	0.000708	0.000808	0.000762		40.443	-0.000212	-0.000214	-0.000233		33.787	-0.001382	-0.001352	-0.001359
26.826	0.000988	0.000974	0.001015		28.519	0.000708	0.000806	0.000764		40.486	-0.000205	-0.000212	-0.000229		33.817	-0.001382	-0.001353	-0.001361
26.84	0.000989	0.000975	0.001015		28.537	0.000708	0.000805	0.000765		40.529	-0.000198	-0.00021	-0.000226		33.846	-0.001381	-0.001354	-0.001362
26.855	0.00099	0.000975	0.001016		28.555	0.000709	0.000803	0.000767		40.572	-0.000191	-0.000208	-0.000222		33.875	-0.001381	-0.001355	-0.001364
26.869	0.000991	0.000976	0.001016		28.572	0.000709	0.000802	0.000769		40.615	-0.000183	-0.000206	-0.000219		33.904	-0.00138	-0.001356	-0.001365
26.884	0.000993	0.000977	0.001016		28.59	0.00071	0.000801	0.00077		40.658	-0.000176	-0.000204	-0.000216		33.933	-0.00138	-0.001357	-0.001366
26.898	0.000994	0.000978	0.001016		28.608	0.00071	0.0008	0.000772		40.702	-0.000168	-0.000201	-0.000212		33.962	-0.00138	-0.001358	-0.001368
26.912	0.000995	0.000979	0.001017		28.626	0.00071	0.000798	0.000773		40.745	-0.00016	-0.000199	-0.000209		33.991	-0.001379	-0.001359	-0.001369
26.927	0.000996	0.000979	0.001017		28.644	0.000711	0.000797	0.000775		40.788	-0.000152	-0.000197	-0.000206		34.021	-0.001379	-0.00136	-0.00137
26.941	0.000997	0.00098	0.001017		28.662	0.000711	0.000796	0.000776		40.831	-0.000144	-0.000194	-0.000203		34.05	-0.001378	-0.00136	-0.001371
26.955	0.000999	0.000981	0.001018		28.68	0.000711	0.000795	0.000778		40.874	-0.000135	-0.000192	-0.0002		34.079	-0.001378	-0.001361	-0.001373
26.97	0.001	0.000982	0.001018		28.698	0.000712	0.000794	0.000779		40.917	-0.000127	-0.00019	-0.000196		34.108	-0.001378	-0.001362	-0.001374
26.984	0.001001	0.000983	0.001018		28.716	0.000712	0.000793	0.00078		40.96	-0.000118	-0.000187	-0.000193		34.137	-0.001377	-0.001363	-0.001375
26.998	0.001002	0.000983	0.001019		28.734	0.000712	0.000792	0.000781		41.003	-0.00011	-0.000185	-0.00019		34.166	-0.001377	-0.001363	-0.001376
27.013	0.001003	0.000984	0.001019		28.752	0.000712	0.000792	0.000782		41.047	-0.000101	-0.000183	-0.000186		34.195	-0.001376	-0.001364	-0.001377
27.027	0.001004	0.000985	0.00102		28.77	0.000713	0.000791	0.000783		41.09	-9.2e-05	-0.000181	-0.000183		34.225	-0.001376	-0.001364	-0.001378
27.042	0.001006	0.000986	0.00102		28.788	0.000713	0.00079	0.000784		41.133	-8.3e-05	-0.000179	-0.000179		34.254	-0.001376	-0.001365	-0.001379
27.056	0.001007	0.000987	0.001021		28.806	0.000713	0.00079	0.000785		41.176	-7.4e-05	-0.000178	-0.000176		34.283	-0.001375	-0.001365	-0.00138
27.07	0.001008	0.000988	0.001021		28.824	0.000714	0.000789	0.000786		41.219	-6.5e-05	-0.000176	-0.000172		34.312	-0.001375	-0.001366	-0.001381
27.085	0.001009	0.000988	0.001022		28.841	0.000714	0.000789	0.000787		41.262	-5.7e-05	-0.000175	-0.000169		34.341	-0.001375	-0.001366	-0.001382
27.099	0.00101	0.000989	0.001022		28.859	0.000714	0.000788	0.000788		41.305	-4.8e-05	-0.000173	-0.000165		34.37	-0.001374	-0.001366	-0.001382
27.113	0.001011	0.00099	0.001023		28.877	0.000715	0.000788	0.000789		41.348	-3.9e-05	-0.000172	-0.000161		34.4	-0.001374	-0.001367	-0.001383
27.128	0.001012	0.000991	0.001023		28.895	0.000715	0.000788	0.00079		41.392	-3e-05	-0.000171	-0.000157		34.429	-0.001374	-0.001367	-0.001384
27.142	0.001013	0.000992	0.001024		28.913	0.000715	0.000788	0.000791		41.435	-2.2e-05	-0.00017	-0.000153		34.458	-0.001374	-0.001367	-0.001385
27.157	0.001014	0.000992	0.001025		28.931	0.000716	0.000788	0.000791		41.478	-1.4e-05	-0.00017	-0.000149		34.487	-0.001373	-0.001367	-0.001386
27.171	0.001015	0.000993	0.001025		28.949	0.000716	0.000787	0.000792		41.521	-6e-06	-0.000169	-0.000144		34.516	-0.001373	-0.001368	-0.001386
27.185	0.001016	0.000994	0.001026		28.967	0.000717	0.000787	0.000793		41.564	2e-06	-0.000168	-0.00014		34.545	-0.001373	-0.001368	-0.001387
27.2	0.001017	0.000995	0.001027		28.985	0.000717	0.000788	0.000793		41.607	9e-06	-0.000168	-0.000135		34.574	-0.001373	-0.001368	-0.001388
27.214	0.001018	0.000996	0.001027		29.003	0.000717	0.000788	0.000794		41.65	1.6e-05	-0.000168	-0.000131		34.604	-0.001373	-0.001368	-0.001388
27.228	0.001019	0.000997	0.001028		29.021	0.000718	0.000788	0.000794		41.694	2.3e-05	-0.000167	-0.000126		34.633	-0.001373	-0.001368	-0.001389
27.243	0.00102	0.000997	0.001029		29.039	0.000718	0.000788	0.000795		41.737	2.9e-05	-0.000167	-0.000122		34.662	-0.001373	-0.001368	-0.00139
27.257	0.001021	0.000998	0.001029		29.057	0.000719	0.000788	0.000796		41.78	3.5e-05	-0.000167	-0.000117		34.691	-0.001373	-0.001368	-0.00139
27.272	0.001022	0.000999	0.00103		29.075	0.000719	0.000789	0.000796		41.823	4e-05	-0.000167	-0.000112		34.72	-0.001372	-0.001368	-0.001391
27.286	0.001023	0.001	0.001031		29.093	0.00072	0.000789	0.000797		41.866	4.5e-05	-0.000167	-0.000107		34.749	-0.001372	-0.001368	-0.001392
27.3	0.001024	0.001001	0.001032		29.11	0.00072	0.00079	0.000797		41.909	5e-05	-0.000167	-0.000102		34.778	-0.001372	-0.001368	-0.001392
27.315	0.001025	0.001002	0.001033		29.128	0.000721	0.00079	0.000798		41.952	5.3e-05	-0.000167	-9.7e-05		34.808	-0.001372	-0.001368	-0.001393
27.329	0.001026	0.001002	0.001033		29.146	0.000721	0.000791	0.000798		41.995	5.7e-05	-0.000166	-9.2e-05		34.837	-0.001372	-0.001368	-0.001393
27.343	0.001026	0.001003	0.001034		29.164	0.000722	0.000792	0.000798		42.039	6e-05	-0.000166	-8.7e-05		34.866	-0.001372	-0.001368	-0.001394
27.358	0.001027	0.001004	0.001035		29.182	0.000723	0.000793	0.000799		42.082	6.2e-05	-0.000166	-8.3e-05		34.895	-0.001372	-0.001368	-0.001394
27.372	0.001028	0.001005	0.001036		29.2	0.000723	0.000793	0.000799		42.125	6.4e-05	-0.000165	-7.8e-05		34.924	-0.001372	-0.001368	-0.001395
27.386	0.001029	0.001006	0.001037		29.218	0.000724	0.000794	0.0008		42.168	6.6e-05	-0.000164	-7.3e-05		34.953	-0.001372	-0.001368	-0.001396
27.401	0.00103	0.001007	0.001038		29.236	0.000724	0.000795	0.0008		42.211	6.7e-05	-0.000164	-6.8e-05		34.983	-0.001373	-0.001368	-0.001396
27.415	0.00103	0.001007	0.001038		29.254	0.000725	0.000796	0.0008		42.254	6.8e-05	-0.000162	-6.3e-05		35.012	-0.001373	-0.001368	-0.001397
27.43	0.001031	0.001008	0.001039		29.272	0.000726	0.000797	0.000801		42.297	6.8e-05	-0.000161	-5.8e-05		35.041	-0.001373	-0.001368	-0.001397
27.444	0.001032	0.001009	0.00104		29.29	0.000727	0.000798	0.000801		42.34	6.8e-05	-0.00016	-5.4e-05		35.07	-0.001373	-0.001368	-0.001397
27.458	0.001032	0.00101	0.001041		29.308	0.000727	0.000799	0.000802		42.384	6.8e-05	-0.000158	-4.9e-05		35.099	-0.001373	-0.001368	-0.001398
27.473	0.001033	0.001011	0.001042		29.326	0.000728	0.000801	0.000802		42.427	6.8e-05	-0.000156	-4.5e-05		35.128	-0.001373	-0.001368	-0.001398
27.487	0.001034	0.001011	0.001043		29.344	0.000729	0.000802	0.000802		42.47	6.7e-05	-0.000153	-4e-05		35.157	-0.001373	-0.001368	-0.001399
27.501	0.001034	0.001012	0.001044		29.362	0.00073	0.000803	0.000803		42.513	6.6e-05	-0.00015	-3.6e-05		35.187	-0.001373	-0.001368	-0.001399
27.516	0.001035	0.001013	0.001045		29.379	0.000731	0.000805	0.000803		42.556	6.6e-05	-0.000147	-3.2e-05		35.216	-0.001373	-0.001368	-0.0014
27.53	0.001035	0.001014	0.001046		29.397	0.000732	0.000806	0.000803		42.599	6.5e-05	-0.000144	-2.7e-05		35.245	-0.001373	-0.001368	-0.0014
27.545	0.001036	0.001015	0.001047		29.415	0.000733	0.000807	0.000803		42.642	6.4e-05	-0.00014	-2.3e-05		35.274	-0.001373	-0.001367	-0.0014
27.559	0.001036	0.001015	0.001048		29.433	0.000734	0.000809	0.000804		42.685	6.3e-05	-0.000136	-1.9e-05		35.303	-0.001373	-0.001367	-0.001401
27.573	0.001037	0.001016	0.001049		29.451	0.000734	0.00081	0.000804		42.729	6.2e-05	-0.000131	-1.5e-05		35.332	-0.001373	-0.001367	-0.001401
27.588	0.001037	0.001017	0.00105		29.469	0.000735	0.000812	0.000804		42.772	6.1e-05	-0.000126	-1.1e-05		35.361	-0.001374	-0.001367	-0.001401
27.602	0.001038	0.001018	0.001051		29.487	0.000737	0.000813	0.000805		42.815	6.1e-05	-0.000121	-6e-06		35.391	-0.001374	-0.001367	-0.001402
27.616	0.001038	0.001019	0.001052		29.505	0.000738	0.000815	0.000805		42.858	6.1e-05	-0.000115	-2e-06		35.42	-0.001374	-0.001367	-0.001402
27.631	0.001038	0.001019	0.001053		29.523	0.000739	0.000816	0.000805		42.901	6.1e-05	-0.000109	2e-06		35.449	-0.001374	-0.001367	-0.001402
27.645	0.001039	0.00102	0.001054		29.541	0.00074	0.000818	0.000806		42.944	6.1e-05	-0.000103	7e-06		35.478	-0.001374	-0.001366	-0.001403
27.66	0.001039	0.001021	0.001055		29.559	0.000741	0.00082	0.000806		42.987	6.2e-05	-9.6e-05	1.1e-05		35.507	-0.001374	-0.001366	-0.001403
27.674	0.001039	0.001022	0.001056		29.577	0.000742	0.000821	0.000806		43.03	6.3e-05	-8.9e-05	1.6e-05		35.536	-0.001375	-0.001366	-0.001403
27.688	0.00104	0.001022	0.001057		29.595	0.000743	0.000823	0.000807		43.074	6.4e-05	-8.2e-05	2.1e-05		35.565	-0.001375	-0.001366	-0.001404
27.703	0.00104	0.001023	0.001058		29.613	0.000744	0.000825	0.000807		43.117	6.6e-05	-7.4e-05	2.5e-05		35.595	-0.001375	-0.001366	-0.001404
27.717	0.00104	0.001024	0.001059		29.631	0.000746	0.000826	0.000807		43.16	6.8e-05	-6.6e-05	3e-05		35.624	-0.001376	-0.001365	-0.001404
27.731	0.001041	0.001025	0.00106		29.648	0.000747	0.000828	0.000808		43.203	7.1e-05	-5.8e-05	3.6e-05		35.653	-0.001376	-0.001365	-0.001404
27.746	0.001041	0.001026	0.001061		29.666	0.000748	0.00083	0.000808		43.246	7.4e-05	-5e-05	4.1e-05		35.682	-0.001376	-0.001365	-0.001405
27.76	0.001041	0.001026	0.001062		29.684	0.00075	0.000831	0.000808		43.289	7.7e-05	-4.1e-05	4.7e-05		35.711	-0.001377	-0.001365	-0.001405
27.774	0.001041	0.001027	0.001063		29.702	0.000751	0.000833	0.000809		43.332	8.1e-05	-3.2e-05	5.3e-05		35.74	-0.001377	-0.001365	-0.001405
27.789	0.001041	0.001028	0.001064		29.72	0.000752	0.000835	0.000809		43.376	8.6e-05	-2.3e-05	5.9e-05		35.77	-0.001378	-0.001364	-0.001406
27.803	0.001041	0.001029	0.001065		29.738	0.000754	0.000837	0.000809		43.419	9.1e-05	-1.4e-05	6.6e-05		35.799	-0.001378	-0.001364	-0.001406
27.818	0.001042	0.001029	0.001066		29.756	0.000755	0.000838	0.00081		43.462	9.7e-05	-4e-06	7.3e-05		35.828	-0.001379	-0.001364	-0.001406
27.832	0.001042	0.00103	0.001067		29.774	0.000757	0.00084	0.00081		43.505	0.000102	5e-06	8e-05		35.857	-0.001379	-0.001364	-0.001407
27.846	0.001042	0.001031	0.001068		29.792	0.000758	0.000842	0.000811		43.548	0.000109	1.5e-05	8.7e-05		35.886	-0.00138	-0.001364	-0.001407
27.861	0.001042	0.001032	0.001069		29.81	0.00076	0.000844	0.000811		43.591	0.000116	2.5e-05	9.5e-05		35.915	-0.00138	-0.001364	-0.001408
27.875	0.001042	0.001032	0.00107		29.828	0.000761	0.000845	0.000811		43.634	0.000123	3.5e-05	0.000103		35.944	-0.001381	-0.001364	-0.001408
27.889	0.001042	0.001033	0.001071		29.846	0.000763	0.000847	0.000812		43.677	0.00013	4.6e-05	0.000112		35.974	-0.001381	-0.001363	-0.001408
27.904	0.001042	0.001034	0.001071		29.864	0.000764	0.000849	0.000812		43.721	0.000138	5.6e-05	0.000121		36.003	-0.001382	-0.001363	-0.001409
27.918	0.001042	0.001035	0.001072		29.882	0.000766	0.00085	0.000813		43.764	0.000146	6.7e-05	0.00013		36.032	-0.001383	-0.001363	-0.001409
27.933	0.001042	0.001036	0.001073		29.9	0.000767	0.000852	0.000813		43.807	0.000154	7.7e-05	0.000139		36.061	-0.001383	-0.001363	-0.00141
27.947	0.001042	0.001036	0.001074		29.918	0.000769	0.000854	0.000813		43.85	0.000162	8.8e-05	0.000149		36.09	-0.001384	-0.001363	-0.00141
27.961	0.001042	0.001037	0.001075		29.935	0.000771	0.000856	0.000814		43.893	0.00017	9.9e-05	0.000159		36.119	-0.001385	-0.001363	-0.001411
27.976	0.001042	0.001038	0.001076		29.953	0.000772	0.000857	0.000814		43.936	0.000178	0.00011	0.000169		36.148	-0.001385	-0.001363	-0.001411
27.99	0.001042	0.001039	0.001077		29.971	0.000774	0.000859	0.000815		43.979	0.000187	0.000121	0.00018		36.178	-0.001386	-0.001364	-0.001412
28.004	0.001042	0.001039	0.001078		29.989	0.000776	0.000861	0.000815		44.022	0.000195	0.000132	0.00019		36.207	-0.001387	-0.001364	-0.001413
28.019	0.001042	0.00104	0.001079		30.007	0.000778	0.000862	0.000815		44.066	0.000203	0.000143	0.000201		36.236	-0.001388	-0.001364	-0.001413
28.033	0.001042	0.001041	0.00108		30.025	0.000779	0.000864	0.000816		44.109	0.000211	0.000154	0.000212		36.265	-0.001388	-0.001364	-0.001414
28.048	0.001042	0.001042	0.001081		30.043	0.000781	0.000865	0.000816		44.152	0.000218	0.000165	0.000223		36.294	-0.001389	-0.001365	-0.001415
28.062	0.001042	0.001042	0.001082		30.061	0.000783	0.000867	0.000817		44.195	0.000226	0.000177	0.000234		36.323	-0.00139	-0.001365	-0.001415
28.076	0.001042	0.001043	0.001083		30.079	0.000785	0.000869	0.000817		44.238	0.000233	0.000188	0.000245		36.353	-0.001391	-0.001365	-0.001416
28.091	0.001041	0.001044	0.001084		30.097	0.000786	0.00087	0.000817		44.281	0.00024	0.0002	0.000256		36.382	-0.001392	-0.001366	-0.001417
28.105	0.001041	0.001045	0.001085		30.115	0.000788	0.000872	0.000818		44.324	0.000246	0.000211	0.000267		36.411	-0.001393	-0.001366	-0.001418
28.119	0.001041	0.001046	0.001086		30.133	0.00079	0.000873	0.000818		44.367	0.000253	0.000223	0.000278		36.44	-0.001394	-0.001367	-0.001419
28.134	0.001041	0.001046	0.001087		30.151	0.000792	0.000875	0.000818		44.411	0.000259	0.000234	0.000289		36.469	-0.001395	-0.001367	-0.00142
28.148	0.001041	0.001047	0.001088		30.169	0.000793	0.000876	0.000819		44.454	0.000264	0.000246	0.0003		36.498	-0.001396	-0.001368	-0.001421
28.162	0.001041	0.001048	0.001089		30.187	0.000795	0.000878	0.000819		44.497	0.00027	0.000258	0.000311		36.527	-0.001397	-0.001369	-0.001422
28.177	0.001041	0.001049	0.001089		30.204	0.000797	0.000879	0.000819		44.54	0.000275	0.00027	0.000322		36.557	-0.001398	-0.001369	-0.001423
28.191	0.001041	0.001049	0.00109		30.222	0.000799	0.00088	0.000819		44.583	0.00028	0.000282	0.000332		36.586	-0.001399	-0.00137	-0.001424
28.206	0.001041	0.00105	0.001091		30.24	0.0008	0.000882	0.00082		44.626	0.000284	0.000294	0.000342		36.615	-0.0014	-0.001371	-0.001425
28.22	0.001041	0.001051	0.001092		30.258	0.000802	0.000883	0.00082		44.669	0.000289	0.000306	0.000352		36.644	-0.001401	-0.001372	-0.001426
28.234	0.00104	0.001051	0.001093		30.276	0.000804	0.000884	0.00082		44.712	0.000293	0.000318	0.000362		36.673	-0.001403	-0.001373	-0.001428
28.249	0.00104	0.001052	0.001094		30.294	0.000805	0.000886	0.00082		44.756	0.000296	0.000331	0.000372		36.702	-0.001404	-0.001374	-0.001429
28.263	0.00104	0.001053	0.001095		30.312	0.000807	0.000887	0.00082		44.799	0.0003	0.000343	0.000381		36.731	-0.001405	-0.001375	-0.00143
28.277	0.00104	0.001054	0.001096		30.33	0.000809	0.000888	0.00082		44.842	0.000304	0.000355	0.000391		36.761	-0.001407	-0.001376	-0.001431
28.292	0.00104	0.001054	0.001096		30.348	0.00081	0.00089	0.00082		44.885	0.000307	0.000368	0.0004		36.79	-0.001408	-0.001377	-0.001433
28.306	0.00104	0.001055	0.001097		30.366	0.000812	0.000891	0.00082		44.928	0.00031	0.00038	0.000409		36.819	-0.001409	-0.001378	-0.001434
28.321	0.00104	0.001056	0.001098		30.384	0.000813	0.000892	0.00082		44.971	0.000314	0.000392	0.000417		36.848	-0.001411	-0.001379	-0.001435
28.335	0.00104	0.001057	0.001099		30.402	0.000815	0.000893	0.00082		45.014	0.000317	0.000405	0.000426		36.877	-0.001412	-0.001381	-0.001437
28.349	0.00104	0.001057	0.0011		30.42	0.000816	0.000894	0.00082		45.058	0.00032	0.000417	0.000434		36.906	-0.001414	-0.001382	-0.001438
28.364	0.001039	0.001058	0.001101		30.438	0.000818	0.000896	0.00082		45.101	0.000324	0.000429	0.000442		36.935	-0.001415	-0.001383	-0.00144
28.378	0.001039	0.001059	0.001102		30.456	0.000819	0.000897	0.00082		45.144	0.000327	0.000441	0.00045		36.965	-0.001417	-0.001385	-0.001441
28.392	0.001039	0.001059	0.001102		30.473	0.000821	0.000898	0.00082		45.187	0.000331	0.000452	0.000457		36.994	-0.001419	-0.001386	-0.001442
28.407	0.001039	0.00106	0.001103		30.491	0.000822	0.000899	0.00082		45.23	0.000335	0.000464	0.000465		37.023	-0.00142	-0.001388	-0.001444
28.421	0.001039	0.001061	0.001104		30.509	0.000823	0.0009	0.00082		45.273	0.000339	0.000475	0.000472		37.052	-0.001422	-0.00139	-0.001445
28.436	0.001039	0.001061	0.001105		30.527	0.000824	0.000901	0.00082		45.316	0.000344	0.000486	0.000479		37.081	-0.001423	-0.001391	-0.001447
28.45	0.001039	0.001062	0.001106		30.545	0.000826	0.000902	0.00082		45.359	0.000348	0.000497	0.000485		37.11	-0.001425	-0.001393	-0.001448
28.464	0.001039	0.001063	0.001106		30.563	0.000827	0.000903	0.000819		45.403	0.000353	0.000508	0.000492		37.14	-0.001427	-0.001395	-0.001449
28.479	0.001039	0.001063	0.001107		30.581	0.000828	0.000904	0.000819		45.446	0.000359	0.000518	0.000499		37.169	-0.001428	-0.001397	-0.00145
28.493	0.001039	0.001064	0.001108		30.599	0.000829	0.000905	0.000819		45.489	0.000365	0.000528	0.000505		37.198	-0.00143	-0.001399	-0.001452
28.507	0.001039	0.001065	0.001109		30.617	0.00083	0.000906	0.000819		45.532	0.000371	0.000538	0.000512		37.227	-0.001432	-0.001401	-0.001453
28.522	0.001039	0.001065	0.00111		30.635	0.000831	0.000907	0.000818		45.575	0.000378	0.000547	0.000518		37.256	-0.001433	-0.001403	-0.001454
28.536	0.001039	0.001066	0.00111		30.653	0.000832	0.000908	0.000818		45.618	0.000385	0.000557	0.000524		37.285	-0.001435	-0.001405	-0.001455
28.55	0.001039	0.001067	0.001111		30.671	0.000832	0.000909	0.000818		45.661	0.000393	0.000566	0.000531		37.314	-0.001437	-0.001407	-0.001456
28.565	0.001039	0.001067	0.001112		30.689	0.000833	0.000909	0.000817		45.704	0.000401	0.000575	0.000537		37.344	-0.001438	-0.00141	-0.001458
28.579	0.001039	0.001068	0.001113		30.707	0.000834	0.00091	0.000817		45.748	0.000409	0.000583	0.000544		37.373	-0.00144	-0.001412	-0.001459
28.594	0.001039	0.001069	0.001114		30.725	0.000834	0.000911	0.000816		45.791	0.000418	0.000592	0.00055		37.402	-0.001442	-0.001414	-0.00146
28.608	0.001039	0.001069	0.001114		30.742	0.000835	0.000912	0.000816		45.834	0.000428	0.0006	0.000557		37.431	-0.001443	-0.001417	-0.001461
28.622	0.001039	0.00107	0.001115		30.76	0.000836	0.000913	0.000816		45.877	0.000437	0.000607	0.000564		37.46	-0.001445	-0.001419	-0.001462
28.637	0.001039	0.001071	0.001116		30.778	0.000836	0.000914	0.000815		45.92	0.000448	0.000615	0.00057		37.489	-0.001446	-0.001421	-0.001463
28.651	0.001039	0.001071	0.001117		30.796	0.000837	0.000915	0.000815		45.963	0.000458	0.000622	0.000577		37.518	-0.001448	-0.001424	-0.001463
28.665	0.001039	0.001072	0.001117		30.814	0.000837	0.000915	0.000814		46.006	0.000469	0.00063	0.000584		37.548	-0.001449	-0.001426	-0.001464
28.68	0.001039	0.001072	0.001118		30.832	0.000837	0.000916	0.000813		46.049	0.00048	0.000637	0.000591		37.577	-0.001451	-0.001429	-0.001465
28.694	0.001039	0.001073	0.001119		30.85	0.000838	0.000917	0.000813		46.093	0.000492	0.000643	0.000598		37.606	-0.001452	-0.001432	-0.001466
28.709	0.001039	0.001074	0.00112		30.868	0.000838	0.000918	0.000812		46.136	0.000504	0.00065	0.000605		37.635	-0.001454	-0.001434	-0.001467
28.723	0.001039	0.001074	0.001121		30.886	0.000838	0.000918	0.000812		46.179	0.000516	0.000656	0.000612		37.664	-0.001455	-0.001437	-0.001467
28.737	0.001039	0.001075	0.001121		30.904	0.000838	0.000919	0.000811		46.222	0.000528	0.000662	0.00062		37.693	-0.001456	-0.001439	-0.001468
28.752	0.001039	0.001076	0.001122		30.922	0.000838	0.00092	0.00081		46.265	0.00054	0.000668	0.000627		37.723	-0.001458	-0.001442	-0.001469
28.766	0.001039	0.001076	0.001123		30.94	0.000838	0.000921	0.00081		46.308	0.000552	0.000674	0.000634		37.752	-0.001459	-0.001444	-0.001469
28.78	0.001039	0.001077	0.001124		30.958	0.000838	0.000921	0.000809		46.351	0.000564	0.000679	0.000642		37.781	-0.00146	-0.001447	-0.00147
28.795	0.00104	0.001077	0.001125		30.976	0.000838	0.000922	0.000808		46.394	0.000576	0.000685	0.000649		37.81	-0.001461	-0.00145	-0.00147
28.809	0.00104	0.001078	0.001125		30.994	0.000838	0.000923	0.000808		46.438	0.000588	0.00069	0.000656		37.839	-0.001462	-0.001452	-0.001471
28.824	0.00104	0.001079	0.001126		31.011	0.000838	0.000924	0.000807		46.481	0.0006	0.000695	0.000664		37.868	-0.001463	-0.001455	-0.001471
28.838	0.00104	0.001079	0.001127		31.029	0.000837	0.000924	0.000806		46.524	0.000612	0.0007	0.000671		37.897	-0.001465	-0.001457	-0.001472
28.852	0.00104	0.00108	0.001128		31.047	0.000837	0.000925	0.000805		46.567	0.000624	0.000705	0.000678		37.927	-0.001466	-0.00146	-0.001472
28.867	0.00104	0.00108	0.001129		31.065	0.000837	0.000926	0.000805		46.61	0.000635	0.000709	0.000686		37.956	-0.001466	-0.001462	-0.001473
28.881	0.001041	0.001081	0.001129		31.083	0.000836	0.000926	0.000804		46.653	0.000647	0.000714	0.000693		37.985	-0.001467	-0.001464	-0.001473
28.895	0.001041	0.001082	0.00113		31.101	0.000836	0.000927	0.000803		46.696	0.000658	0.000719	0.0007		38.014	-0.001468	-0.001467	-0.001474
28.91	0.001041	0.001082	0.001131		31.119	0.000836	0.000928	0.000802		46.74	0.000669	0.000724	0.000708		38.043	-0.001469	-0.001469	-0.001474
28.924	0.001041	0.001083	0.001132		31.137	0.000835	0.000929	0.000801		46.783	0.00068	0.000728	0.000715		38.072	-0.00147	-0.001471	-0.001475
28.938	0.001041	0.001083	0.001133		31.155	0.000834	0.000929	0.000801		46.826	0.00069	0.000733	0.000723		38.101	-0.00147	-0.001473	-0.001475
28.953	0.001042	0.001084	0.001134		31.173	0.000834	0.00093	0.0008		46.869	0.000701	0.000739	0.00073		38.131	-0.001471	-0.001475	-0.001476
28.967	0.001042	0.001085	0.001135		31.191	0.000833	0.000931	0.000799		46.912	0.000711	0.000744	0.000738		38.16	-0.001471	-0.001478	-0.001476
28.982	0.001042	0.001085	0.001135		31.209	0.000833	0.000931	0.000798		46.955	0.000722	0.000749	0.000746		38.189	-0.001472	-0.00148	-0.001477
28.996	0.001042	0.001086	0.001136		31.227	0.000832	0.000932	0.000797		46.998	0.000732	0.000755	0.000754		38.218	-0.001472	-0.001482	-0.001477
29.01	0.001043	0.001086	0.001137		31.245	0.000831	0.000932	0.000796		47.041	0.000742	0.000761	0.000762		38.247	-0.001473	-0.001483	-0.001478
29.025	0.001043	0.001087	0.001138		31.263	0.000831	0.000933	0.000795		47.085	0.000752	0.000768	0.00077		38.276	-0.001473	-0.001485	-0.001478
29.039	0.001043	0.001088	0.001139		31.28	0.00083	0.000934	0.000794		47.128	0.000763	0.000775	0.000778		38.305	-0.001473	-0.001487	-0.001479
29.053	0.001044	0.001088	0.00114		31.298	0.000829	0.000934	0.000793		47.171	0.000773	0.000782	0.000787		38.335	-0.001473	-0.001489	-0.001479
29.068	0.001044	0.001089	0.001141		31.316	0.000828	0.000935	0.000792		47.214	0.000783	0.000789	0.000795		38.364	-0.001473	-0.00149	-0.00148
29.082	0.001044	0.00109	0.001142		31.334	0.000827	0.000935	0.000791		47.257	0.000794	0.000797	0.000804		38.393	-0.001473	-0.001492	-0.00148
29.097	0.001045	0.00109	0.001143		31.352	0.000827	0.000936	0.00079		47.3	0.000805	0.000805	0.000813		38.422	-0.001473	-0.001493	-0.001481
29.111	0.001045	0.001091	0.001144		31.37	0.000826	0.000937	0.000788		47.343	0.000816	0.000814	0.000823		38.451	-0.001473	-0.001495	-0.001482
29.125	0.001045	0.001092	0.001145		31.388	0.000825	0.000937	0.000787		47.386	0.000827	0.000823	0.000832		38.48	-0.001473	-0.001496	-0.001482
29.14	0.001046	0.001092	0.001146		31.406	0.000824	0.000938	0.000786		47.43	0.000839	0.000833	0.000842		38.51	-0.001473	-0.001498	-0.001483
29.154	0.001046	0.001093	0.001147		31.424	0.000823	0.000938	0.000785		47.473	0.000851	0.000843	0.000852		38.539	-0.001472	-0.001499	-0.001484
29.168	0.001046	0.001094	0.001148		31.442	0.000822	0.000939	0.000784		47.516	0.000863	0.000854	0.000862		38.568	-0.001472	-0.0015	-0.001485
29.183	0.001047	0.001094	0.001149		31.46	0.000821	0.000939	0.000782		47.559	0.000876	0.000865	0.000873		38.597	-0.001472	-0.001501	-0.001486
29.197	0.001047	0.001095	0.00115		31.478	0.00082	0.000939	0.000781		47.602	0.000889	0.000876	0.000884		38.626	-0.001472	-0.001502	-0.001486
29.212	0.001047	0.001096	0.001151		31.496	0.000819	0.00094	0.00078		47.645	0.000903	0.000889	0.000895		38.655	-0.001471	-0.001503	-0.001487
29.226	0.001048	0.001096	0.001152		31.514	0.000818	0.00094	0.000779		47.688	0.000917	0.000901	0.000906		38.684	-0.001471	-0.001504	-0.001488
29.24	0.001048	0.001097	0.001153		31.532	0.000817	0.000941	0.000777		47.731	0.000932	0.000915	0.000918		38.714	-0.00147	-0.001505	-0.001489
29.255	0.001049	0.001098	0.001154		31.549	0.000816	0.000941	0.000776		47.775	0.000948	0.000929	0.00093		38.743	-0.00147	-0.001506	-0.00149
29.269	0.001049	0.001098	0.001155		31.567	0.000815	0.000941	0.000774		47.818	0.000963	0.000943	0.000943		38.772	-0.001469	-0.001507	-0.001491
29.283	0.001049	0.001099	0.001156		31.585	0.000814	0.000942	0.000773		47.861	0.00098	0.000958	0.000956		38.801	-0.001469	-0.001508	-0.001492
29.298	0.00105	0.0011	0.001157		31.603	0.000813	0.000942	0.000771		47.904	0.000997	0.000974	0.000969		38.83	-0.001468	-0.001508	-0.001493
29.312	0.00105	0.0011	0.001158		31.621	0.000812	0.000942	0.00077		47.947	0.001015	0.00099	0.000983		38.859	-0.001468	-0.001509	-0.001494
29.326	0.001051	0.001101	0.001159		31.639	0.000811	0.000943	0.000768		47.99	0.001033	0.001007	0.000997		38.888	-0.001467	-0.00151	-0.001495
29.341	0.001051	0.001102	0.00116		31.657	0.00081	0.000943	0.000767		48.033	0.001052	0.001024	0.001012		38.918	-0.001467	-0.00151	-0.001496
29.355	0.001051	0.001103	0.001161		31.675	0.000809	0.000943	0.000765		48.076	0.001071	0.001042	0.001027		38.947	-0.001466	-0.001511	-0.001497
29.37	0.001052	0.001103	0.001162		31.693	0.000808	0.000943	0.000764		48.12	0.001091	0.001061	0.001042		38.976	-0.001465	-0.001511	-0.001497
29.384	0.001052	0.001104	0.001163		31.711	0.000807	0.000943	0.000762		48.163	0.001111	0.00108	0.001057		39.005	-0.001465	-0.001511	-0.001498
29.398	0.001053	0.001105	0.001164		31.729	0.000806	0.000943	0.00076		48.206	0.001132	0.001099	0.001073		39.034	-0.001464	-0.001512	-0.001499
29.413	0.001053	0.001105	0.001166		31.747	0.000805	0.000943	0.000759		48.249	0.001153	0.001119	0.00109		39.063	-0.001463	-0.001512	-0.0015
29.427	0.001053	0.001106	0.001167		31.765	0.000804	0.000943	0.000757		48.292	0.001175	0.00114	0.001106		39.092	-0.001463	-0.001512	-0.001501
29.441	0.001054	0.001107	0.001168		31.783	0.000803	0.000943	0.000755		48.335	0.001197	0.001161	0.001123		39.122	-0.001462	-0.001512	-0.001502
29.456	0.001054	0.001108	0.001169		31.801	0.000802	0.000943	0.000753		48.378	0.001219	0.001183	0.00114		39.151	-0.001461	-0.001512	-0.001502
29.47	0.001055	0.001108	0.00117		31.819	0.000801	0.000943	0.000751		48.422	0.001241	0.001204	0.001157		39.18	-0.00146	-0.001512	-0.001503
29.485	0.001055	0.001109	0.001171		31.836	0.0008	0.000943	0.000749		48.465	0.001264	0.001227	0.001175		39.209	-0.00146	-0.001512	-0.001503
29.499	0.001055	0.00111	0.001172		31.854	0.000799	0.000943	0.000748		48.508	0.001287	0.001249	0.001192		39.238	-0.001459	-0.001512	-0.001504
29.513	0.001056	0.001111	0.001173		31.872	0.000798	0.000943	0.000746		48.551	0.00131	0.001272	0.00121		39.267	-0.001458	-0.001512	-0.001504
29.528	0.001056	0.001111	0.001175		31.89	0.000797	0.000942	0.000744		48.594	0.001333	0.001296	0.001228		39.297	-0.001457	-0.001512	-0.001505
29.542	0.001057	0.001112	0.001176		31.908	0.000796	0.000942	0.000742		48.637	0.001356	0.001319	0.001246		39.326	-0.001456	-0.001512	-0.001505
29.556	0.001057	0.001113	0.001177		31.926	0.000795	0.000942	0.000739		48.68	0.001379	0.001343	0.001264		39.355	-0.001454	-0.001511	-0.001505
29.571	0.001057	0.001114	0.001178		31.944	0.000794	0.000941	0.000737		48.723	0.001402	0.001367	0.001283		39.384	-0.001453	-0.001511	-0.001505
29.585	0.001058	0.001114	0.001179		31.962	0.000793	0.000941	0.000735		48.767	0.001425	0.001392	0.001301		39.413	-0.001452	-0.00151	-0.001505
29.6	0.001058	0.001115	0.00118		31.98	0.000792	0.00094	0.000733		48.81	0.001448	0.001416	0.00132		39.442	-0.001451	-0.00151	-0.001505
29.614	0.001058	0.001116	0.001181		31.998	0.000791	0.00094	0.000731		48.853	0.001471	0.001441	0.001339		39.471	-0.001449	-0.001509	-0.001505
29.628	0.001059	0.001117	0.001183		32.016	0.00079	0.000939	0.000728		48.896	0.001494	0.001466	0.001358		39.501	-0.001448	-0.001508	-0.001505
29.643	0.001059	0.001117	0.001184		32.034	0.000789	0.000938	0.000726		48.939	0.001517	0.00149	0.001377		39.53	-0.001446	-0.001507	-0.001504
29.657	0.001059	0.001118	0.001185		32.052	0.000788	0.000938	0.000724		48.982	0.001539	0.001516	0.001397		39.559	-0.001444	-0.001506	-0.001504
29.671	0.00106	0.001119	0.001186		32.07	0.000787	0.000937	0.000721		49.025	0.001562	0.001541	0.001416		39.588	-0.001443	-0.001505	-0.001503
29.686	0.00106	0.00112	0.001187		32.088	0.000786	0.000936	0.000719		49.068	0.001584	0.001566	0.001436		39.617	-0.001441	-0.001504	-0.001502
29.7	0.001061	0.001121	0.001188		32.105	0.000785	0.000935	0.000716		49.112	0.001606	0.001592	0.001457		39.646	-0.001439	-0.001503	-0.001501
29.715	0.001061	0.001121	0.001189		32.123	0.000785	0.000935	0.000714		49.155	0.001628	0.001617	0.001477		39.675	-0.001437	-0.001501	-0.0015
29.729	0.001061	0.001122	0.00119		32.141	0.000784	0.000934	0.000711		49.198	0.00165	0.001643	0.001498		39.705	-0.001434	-0.0015	-0.001499
29.743	0.001062	0.001123	0.001192		32.159	0.000783	0.000933	0.000709		49.241	0.001672	0.001669	0.001519		39.734	-0.001432	-0.001498	-0.001498
29.758	0.001062	0.001124	0.001193		32.177	0.000782	0.000932	0.000706		49.284	0.001694	0.001695	0.00154		39.763	-0.00143	-0.001496	-0.001496
29.772	0.001062	0.001125	0.001194		32.195	0.000781	0.000931	0.000703		49.327	0.001715	0.001721	0.001562		39.792	-0.001427	-0.001494	-0.001495
29.786	0.001063	0.001125	0.001195		32.213	0.00078	0.000929	0.0007		49.37	0.001737	0.001748	0.001584		39.821	-0.001425	-0.001492	-0.001493
29.801	0.001063	0.001126	0.001196		32.231	0.000779	0.000928	0.000698		49.413	0.001759	0.001774	0.001607		39.85	-0.001422	-0.00149	-0.001492
29.815	0.001063	0.001127	0.001197		32.249	0.000778	0.000927	0.000695		49.457	0.001781	0.001801	0.001629		39.88	-0.001419	-0.001488	-0.00149
29.829	0.001063	0.001128	0.001198		32.267	0.000778	0.000926	0.000692		49.5	0.001802	0.001828	0.001652		39.909	-0.001416	-0.001486	-0.001488
29.844	0.001064	0.001129	0.001199		32.285	0.000777	0.000925	0.000689		49.543	0.001824	0.001855	0.001676		39.938	-0.001413	-0.001483	-0.001486
29.858	0.001064	0.001129	0.0012		32.303	0.000776	0.000923	0.000686		49.586	0.001847	0.001882	0.0017		39.967	-0.00141	-0.001481	-0.001484
29.873	0.001064	0.00113	0.001202		32.321	0.000775	0.000922	0.000683		49.629	0.001869	0.001909	0.001724		39.996	-0.001407	-0.001478	-0.001481
29.887	0.001065	0.001131	0.001203		32.339	0.000774	0.00092	0.00068		49.672	0.001892	0.001937	0.001748		40.025	-0.001404	-0.001475	-0.001479
29.901	0.001065	0.001132	0.001204		32.357	0.000773	0.000919	0.000677		49.715	0.001915	0.001965	0.001773		40.054	-0.001401	-0.001472	-0.001476
29.916	0.001065	0.001133	0.001205		32.374	0.000772	0.000917	0.000674		49.758	0.001938	0.001993	0.001798		40.084	-0.001397	-0.00147	-0.001474
29.93	0.001066	0.001134	0.001206		32.392	0.000772	0.000916	0.000671		49.802	0.001962	0.002021	0.001824		40.113	-0.001394	-0.001467	-0.001471
29.944	0.001066	0.001134	0.001207		32.41	0.000771	0.000914	0.000667		49.845	0.001986	0.00205	0.00185		40.142	-0.00139	-0.001463	-0.001469
29.959	0.001066	0.001135	0.001208		32.428	0.00077	0.000913	0.000664		49.888	0.002011	0.002079	0.001876		40.171	-0.001387	-0.00146	-0.001466
29.973	0.001066	0.001136	0.001209		32.446	0.000769	0.000911	0.000661		49.931	0.002037	0.002108	0.001903		40.2	-0.001383	-0.001457	-0.001463
29.988	0.001067	0.001137	0.00121		32.464	0.000768	0.000909	0.000658		49.974	0.002062	0.002137	0.00193		40.229	-0.00138	-0.001454	-0.00146
30.002	0.001067	0.001138	0.001211		32.482	0.000767	0.000907	0.000654		50.017	0.002089	0.002166	0.001958		40.258	-0.001376	-0.00145	-0.001457
30.016	0.001067	0.001139	0.001212		32.5	0.000766	0.000905	0.000651		50.06	0.002116	0.002196	0.001986		40.288	-0.001372	-0.001447	-0.001455
30.031	0.001068	0.00114	0.001213		32.518	0.000765	0.000904	0.000648		50.104	0.002144	0.002226	0.002015		40.317	-0.001369	-0.001444	-0.001452
30.045	0.001068	0.00114	0.001214		32.536	0.000764	0.000902	0.000644		50.147	0.002173	0.002257	0.002044		40.346	-0.001365	-0.00144	-0.001449
30.059	0.001068	0.001141	0.001215		32.554	0.000763	0.0009	0.000641		50.19	0.002202	0.002288	0.002073		40.375	-0.001361	-0.001436	-0.001446
30.074	0.001068	0.001142	0.001216		32.572	0.000762	0.000898	0.000637		50.233	0.002232	0.002319	0.002103		40.404	-0.001357	-0.001433	-0.001443
30.088	0.001069	0.001143	0.001217		32.59	0.000761	0.000896	0.000634		50.276	0.002262	0.00235	0.002134		40.433	-0.001354	-0.001429	-0.00144
30.103	0.001069	0.001144	0.001218		32.608	0.00076	0.000894	0.000631		50.319	0.002294	0.002382	0.002164		40.462	-0.00135	-0.001426	-0.001437
30.117	0.001069	0.001145	0.001219		32.626	0.000759	0.000892	0.000627		50.362	0.002326	0.002414	0.002195		40.492	-0.001346	-0.001422	-0.001433
30.131	0.00107	0.001146	0.00122		32.643	0.000758	0.000889	0.000624		50.405	0.002359	0.002446	0.002227		40.521	-0.001342	-0.001418	-0.00143
30.146	0.00107	0.001147	0.001221		32.661	0.000757	0.000887	0.00062		50.449	0.002392	0.002479	0.002259		40.55	-0.001339	-0.001414	-0.001427
30.16	0.00107	0.001147	0.001222		32.679	0.000756	0.000885	0.000617		50.492	0.002426	0.002512	0.002291		40.579	-0.001335	-0.001411	-0.001424
30.174	0.00107	0.001148	0.001222		32.697	0.000755	0.000883	0.000613		50.535	0.002461	0.002545	0.002323		40.608	-0.001331	-0.001407	-0.001422
30.189	0.001071	0.001149	0.001223		32.715	0.000754	0.00088	0.00061		50.578	0.002497	0.002579	0.002356		40.637	-0.001328	-0.001403	-0.001419
30.203	0.001071	0.00115	0.001224		32.733	0.000752	0.000878	0.000606		50.621	0.002533	0.002613	0.002389		40.667	-0.001325	-0.001399	-0.001416
30.217	0.001071	0.001151	0.001225		32.751	0.000751	0.000876	0.000603		50.664	0.00257	0.002648	0.002423		40.696	-0.001321	-0.001396	-0.001413
30.232	0.001072	0.001152	0.001226		32.769	0.00075	0.000873	0.000599		50.707	0.002608	0.002683	0.002456		40.725	-0.001318	-0.001392	-0.00141
30.246	0.001072	0.001153	0.001227		32.787	0.000749	0.000871	0.000596		50.75	0.002646	0.002719	0.00249		40.754	-0.001315	-0.001388	-0.001407
30.261	0.001072	0.001154	0.001228		32.805	0.000747	0.000869	0.000593		50.794	0.002685	0.002755	0.002524		40.783	-0.001312	-0.001384	-0.001405
30.275	0.001073	0.001155	0.001228		32.823	0.000746	0.000866	0.000589		50.837	0.002724	0.002791	0.002559		40.812	-0.001309	-0.001381	-0.001402
30.289	0.001073	0.001155	0.001229		32.841	0.000745	0.000864	0.000586		50.88	0.002764	0.002828	0.002593		40.841	-0.001306	-0.001377	-0.001399
30.304	0.001073	0.001156	0.00123		32.859	0.000743	0.000861	0.000583		50.923	0.002804	0.002865	0.002629		40.871	-0.001303	-0.001373	-0.001397
30.318	0.001073	0.001157	0.001231		32.877	0.000742	0.000859	0.000579		50.966	0.002846	0.002903	0.002664		40.9	-0.001301	-0.00137	-0.001394
30.332	0.001074	0.001158	0.001232		32.895	0.000741	0.000857	0.000576		51.009	0.002887	0.002941	0.0027		40.929	-0.001298	-0.001366	-0.001392
30.347	0.001074	0.001159	0.001232		32.912	0.000739	0.000854	0.000573		51.052	0.00293	0.00298	0.002736		40.958	-0.001296	-0.001363	-0.00139
30.361	0.001074	0.00116	0.001233		32.93	0.000738	0.000852	0.00057		51.095	0.002972	0.003019	0.002773		40.987	-0.001294	-0.001359	-0.001387
30.376	0.001075	0.001161	0.001234		32.948	0.000736	0.000849	0.000567		51.139	0.003016	0.003059	0.002811		41.016	-0.001292	-0.001356	-0.001385
30.39	0.001075	0.001161	0.001235		32.966	0.000735	0.000847	0.000564		51.182	0.00306	0.0031	0.002848		41.045	-0.00129	-0.001352	-0.001383
30.404	0.001075	0.001162	0.001235		32.984	0.000733	0.000844	0.000561		51.225	0.003105	0.003141	0.002887		41.075	-0.001289	-0.001349	-0.001381
30.419	0.001076	0.001163	0.001236		33.002	0.000732	0.000842	0.000558		51.268	0.00315	0.003184	0.002926		41.104	-0.001287	-0.001346	-0.001379
30.433	0.001076	0.001164	0.001237		33.02	0.00073	0.000839	0.000555		51.311	0.003196	0.003227	0.002966		41.133	-0.001286	-0.001343	-0.001377
30.447	0.001076	0.001165	0.001237		33.038	0.000729	0.000837	0.000552		51.354	0.003243	0.003271	0.003007		41.162	-0.001285	-0.00134	-0.001375
30.462	0.001077	0.001166	0.001238		33.056	0.000727	0.000834	0.00055		51.397	0.003291	0.003315	0.003048		41.191	-0.001284	-0.001337	-0.001374
30.476	0.001077	0.001167	0.001238		33.074	0.000725	0.000832	0.000547		51.44	0.003339	0.003361	0.00309		41.22	-0.001283	-0.001334	-0.001372
30.491	0.001077	0.001167	0.001239		33.092	0.000724	0.000829	0.000545		51.484	0.003389	0.003408	0.003133		41.25	-0.001283	-0.001331	-0.00137
30.505	0.001077	0.001168	0.00124		33.11	0.000722	0.000827	0.000542		51.527	0.003439	0.003456	0.003177		41.279	-0.001283	-0.001328	-0.001369
30.519	0.001078	0.001169	0.00124		33.128	0.000721	0.000825	0.00054		51.57	0.003491	0.003505	0.003222		41.308	-0.001282	-0.001326	-0.001367
30.534	0.001078	0.00117	0.001241		33.146	0.000719	0.000822	0.000538		51.613	0.003543	0.003556	0.003268		41.337	-0.001282	-0.001323	-0.001366
30.548	0.001078	0.001171	0.001241		33.164	0.000717	0.00082	0.000536		51.656	0.003597	0.003608	0.003315		41.366	-0.001283	-0.001321	-0.001364
30.562	0.001079	0.001171	0.001242		33.181	0.000716	0.000818	0.000534		51.699	0.003651	0.003661	0.003364		41.395	-0.001283	-0.001319	-0.001363
30.577	0.001079	0.001172	0.001242		33.199	0.000714	0.000815	0.000532		51.742	0.003708	0.003716	0.003413		41.424	-0.001284	-0.001317	-0.001362
30.591	0.001079	0.001173	0.001243		33.217	0.000713	0.000813	0.00053		51.786	0.003765	0.003772	0.003464		41.454	-0.001284	-0.001315	-0.00136
30.605	0.00108	0.001174	0.001243		33.235	0.000711	0.000811	0.000529		51.829	0.003824	0.00383	0.003516		41.483	-0.001285	-0.001313	-0.001359
30.62	0.00108	0.001174	0.001244		33.253	0.000709	0.000809	0.000527		51.872	0.003884	0.00389	0.003569		41.512	-0.001286	-0.001311	-0.001358
30.634	0.00108	0.001175	0.001244		33.271	0.000708	0.000807	0.000526		51.915	0.003946	0.003952	0.003624		41.541	-0.001287	-0.001309	-0.001356
30.649	0.00108	0.001176	0.001244		33.289	0.000706	0.000805	0.000524		51.958	0.00401	0.004016	0.00368		41.57	-0.001289	-0.001307	-0.001355
30.663	0.001081	0.001177	0.001245		33.307	0.000705	0.000803	0.000523		52.001	0.004076	0.004082	0.003739		41.599	-0.00129	-0.001306	-0.001354
30.677	0.001081	0.001177	0.001245		33.325	0.000703	0.000801	0.000522		52.044	0.004144	0.00415	0.003799		41.628	-0.001292	-0.001304	-0.001353
30.692	0.001081	0.001178	0.001245		33.343	0.000702	0.000799	0.000522		52.087	0.004214	0.004221	0.003861		41.658	-0.001293	-0.001303	-0.001351
30.706	0.001081	0.001179	0.001246		33.361	0.0007	0.000797	0.000521		52.131	0.004286	0.004295	0.003925		41.687	-0.001295	-0.001302	-0.00135
30.72	0.001082	0.001179	0.001246		33.379	0.000699	0.000795	0.00052		52.174	0.004361	0.004371	0.003991		41.716	-0.001297	-0.001301	-0.001349
30.735	0.001082	0.00118	0.001246		33.397	0.000697	0.000793	0.00052		52.217	0.004438	0.00445	0.004059		41.745	-0.001299	-0.001299	-0.001348
30.749	0.001082	0.001181	0.001247		33.415	0.000696	0.000792	0.00052		52.26	0.004518	0.004532	0.00413		41.774	-0.001301	-0.001298	-0.001347
30.764	0.001082	0.001181	0.001247		33.433	0.000695	0.00079	0.00052		52.303	0.004601	0.004618	0.004203		41.803	-0.001303	-0.001297	-0.001346
30.778	0.001083	0.001182	0.001247		33.451	0.000693	0.000788	0.00052		52.346	0.004688	0.004707	0.004279		41.832	-0.001305	-0.001297	-0.001345
30.792	0.001083	0.001183	0.001247		33.468	0.000692	0.000787	0.00052		52.389	0.004778	0.0048	0.004358		41.862	-0.001307	-0.001296	-0.001344
30.807	0.001083	0.001183	0.001247		33.486	0.000691	0.000786	0.00052		52.432	0.004871	0.004897	0.00444		41.891	-0.00131	-0.001295	-0.001342
30.821	0.001083	0.001184	0.001248		33.504	0.000689	0.000784	0.000521		52.476	0.004968	0.004998	0.004524		41.92	-0.001312	-0.001294	-0.001341
30.835	0.001083	0.001185	0.001248		33.522	0.000688	0.000783	0.000521		52.519	0.00507	0.005103	0.004612		41.949	-0.001314	-0.001294	-0.00134
30.85	0.001084	0.001185	0.001248		33.54	0.000687	0.000782	0.000522		52.562	0.005175	0.005214	0.004704		41.978	-0.001316	-0.001293	-0.001339
30.864	0.001084	0.001186	0.001248		33.558	0.000686	0.00078	0.000523		52.605	0.005285	0.005329	0.004799		42.007	-0.001319	-0.001292	-0.001339
30.879	0.001084	0.001186	0.001248		33.576	0.000685	0.000779	0.000524		52.648	0.0054	0.00545	0.004898		42.037	-0.001321	-0.001292	-0.001338
30.893	0.001084	0.001187	0.001248		33.594	0.000684	0.000778	0.000526		52.691	0.00552	0.005576	0.005001		42.066	-0.001323	-0.001291	-0.001337
30.907	0.001084	0.001188	0.001248		33.612	0.000683	0.000777	0.000527		52.734	0.005646	0.005709	0.005108		42.095	-0.001325	-0.001291	-0.001336
30.922	0.001084	0.001188	0.001248		33.63	0.000682	0.000776	0.000529		52.777	0.005777	0.005847	0.00522		42.124	-0.001328	-0.00129	-0.001335
30.936	0.001084	0.001189	0.001248		33.648	0.000681	0.000775	0.000531		52.821	0.005914	0.005993	0.005336		42.153	-0.00133	-0.00129	-0.001334
30.95	0.001085	0.001189	0.001248		33.666	0.000681	0.000775	0.000533		52.864	0.006057	0.006145	0.005458		42.182	-0.001332	-0.001289	-0.001333
30.965	0.001085	0.00119	0.001248		33.684	0.00068	0.000774	0.000535		52.907	0.006206	0.006304	0.005584		42.211	-0.001334	-0.001289	-0.001332
30.979	0.001085	0.00119	0.001248		33.702	0.000679	0.000773	0.000537		52.95	0.006362	0.006471	0.005717		42.241	-0.001336	-0.001289	-0.001332
30.993	0.001085	0.001191	0.001248		33.72	0.000679	0.000773	0.000539		52.993	0.006525	0.006645	0.005855		42.27	-0.001337	-0.001288	-0.001331
31.008	0.001085	0.001191	0.001248		33.737	0.000678	0.000772	0.000542		53.036	0.006696	0.006828	0.005999		42.299	-0.001339	-0.001288	-0.00133
31.022	0.001085	0.001192	0.001248		33.755	0.000678	0.000772	0.000545		53.079	0.006874	0.007018	0.006149		42.328	-0.001341	-0.001288	-0.001329
31.037	0.001085	0.001192	0.001248		33.773	0.000677	0.000772	0.000548		53.122	0.00706	0.007218	0.006307		42.357	-0.001342	-0.001287	-0.001329
31.051	0.001085	0.001193	0.001248		33.791	0.000677	0.000771	0.000551		53.166	0.007254	0.007427	0.006471		42.386	-0.001344	-0.001287	-0.001328
31.065	0.001085	0.001193	0.001248		33.809	0.000677	0.000771	0.000554		53.209	0.007456	0.007644	0.006642		42.415	-0.001345	-0.001287	-0.001327
31.08	0.001085	0.001194	0.001247		33.827	0.000677	0.000771	0.000557		53.252	0.007668	0.007871	0.006821		42.445	-0.001347	-0.001287	-0.001326
31.094	0.001085	0.001194	0.001247		33.845	0.000676	0.000771	0.000561		53.295	0.007888	0.008108	0.007009		42.474	-0.001348	-0.001287	-0.001325
31.108	0.001085	0.001195	0.001247		33.863	0.000676	0.000771	0.000565		53.338	0.008117	0.008355	0.007204		42.503	-0.001349	-0.001287	-0.001325
31.123	0.001085	0.001195	0.001247		33.881	0.000676	0.000771	0.000569		53.381	0.008356	0.008612	0.007408		42.532	-0.00135	-0.001287	-0.001324
31.137	0.001085	0.001195	0.001247		33.899	0.000676	0.000771	0.000573		53.424	0.008605	0.00888	0.00762		42.561	-0.001351	-0.001287	-0.001323
31.152	0.001085	0.001196	0.001246		33.917	0.000676	0.000771	0.000577		53.468	0.008863	0.009158	0.007842		42.59	-0.001352	-0.001287	-0.001322
31.166	0.001085	0.001196	0.001246		33.935	0.000677	0.000772	0.000581		53.511	0.009132	0.009447	0.008073		42.62	-0.001353	-0.001287	-0.001322
31.18	0.001085	0.001197	0.001246		33.953	0.000677	0.000772	0.000585		53.554	0.009412	0.009747	0.008314		42.649	-0.001353	-0.001287	-0.001321
31.195	0.001085	0.001197	0.001246		33.971	0.000677	0.000772	0.00059		53.597	0.009701	0.010057	0.008565		42.678	-0.001354	-0.001287	-0.00132
31.209	0.001085	0.001197	0.001245		33.989	0.000677	0.000773	0.000595		53.64	0.010002	0.010379	0.008826		42.707	-0.001354	-0.001288	-0.001319
31.223	0.001085	0.001198	0.001245		34.006	0.000678	0.000773	0.0006		53.683	0.010313	0.010712	0.009097		42.736	-0.001355	-0.001288	-0.001318
31.238	0.001085	0.001198	0.001245		34.024	0.000678	0.000774	0.000604		53.726	0.010635	0.011056	0.009379		42.765	-0.001355	-0.001288	-0.001318
31.252	0.001085	0.001198	0.001244		34.042	0.000679	0.000774	0.00061		53.769	0.010969	0.011411	0.009671		42.794	-0.001355	-0.001289	-0.001317
31.267	0.001085	0.001199	0.001244		34.06	0.00068	0.000775	0.000615		53.813	0.011313	0.011777	0.009974		42.824	-0.001355	-0.001289	-0.001316
31.281	0.001085	0.001199	0.001244		34.078	0.00068	0.000776	0.00062		53.856	0.011668	0.012155	0.010288		42.853	-0.001355	-0.00129	-0.001315
31.295	0.001085	0.001199	0.001243		34.096	0.000681	0.000777	0.000625		53.899	0.012034	0.012543	0.010613		42.882	-0.001355	-0.00129	-0.001314
31.31	0.001084	0.0012	0.001243		34.114	0.000682	0.000777	0.000631		53.942	0.012412	0.012941	0.010949		42.911	-0.001355	-0.001291	-0.001314
31.324	0.001084	0.0012	0.001243		34.132	0.000683	0.000778	0.000637		53.985	0.0128	0.01335	0.011296		42.94	-0.001355	-0.001292	-0.001313
31.338	0.001084	0.0012	0.001242		34.15	0.000684	0.000779	0.000642		54.028	0.013198	0.013769	0.011654		42.969	-0.001355	-0.001292	-0.001312
31.353	0.001084	0.001201	0.001242		34.168	0.000685	0.00078	0.000648		54.071	0.013607	0.014198	0.012023		42.998	-0.001355	-0.001293	-0.001311
31.367	0.001084	0.001201	0.001241		34.186	0.000686	0.000781	0.000654		54.114	0.014026	0.014637	0.012403		43.028	-0.001354	-0.001294	-0.001311
31.381	0.001084	0.001201	0.001241		34.204	0.000687	0.000782	0.00066		54.158	0.014456	0.015085	0.012794		43.057	-0.001354	-0.001295	-0.00131
31.396	0.001084	0.001201	0.00124		34.222	0.000688	0.000784	0.000666		54.201	0.014894	0.015541	0.013195		43.086	-0.001353	-0.001296	-0.001309
31.41	0.001084	0.001202	0.00124		34.24	0.000689	0.000785	0.000673		54.244	0.015342	0.016006	0.013607		43.115	-0.001353	-0.001297	-0.001309
31.425	0.001084	0.001202	0.001239		34.258	0.00069	0.000786	0.000679		54.287	0.015799	0.016479	0.014029		43.144	-0.001352	-0.001298	-0.001308
31.439	0.001083	0.001202	0.001239		34.275	0.000692	0.000787	0.000685		54.33	0.016265	0.016959	0.01446		43.173	-0.001352	-0.001299	-0.001307
31.453	0.001083	0.001202	0.001238		34.293	0.000693	0.000788	0.000692		54.373	0.016738	0.017446	0.014902		43.202	-0.001351	-0.0013	-0.001307
31.468	0.001083	0.001202	0.001238		34.311	0.000694	0.00079	0.000698		54.416	0.017219	0.017939	0.015352		43.232	-0.001351	-0.001302	-0.001306
31.482	0.001083	0.001203	0.001237		34.329	0.000696	0.000791	0.000705		54.459	0.017706	0.018437	0.015811		43.261	-0.00135	-0.001303	-0.001306
31.496	0.001083	0.001203	0.001237		34.347	0.000697	0.000793	0.000712		54.503	0.0182	0.01894	0.016278		43.29	-0.001349	-0.001304	-0.001305
31.511	0.001083	0.001203	0.001236		34.365	0.000699	0.000794	0.000718		54.546	0.018699	0.019448	0.016753		43.319	-0.001349	-0.001306	-0.001305
31.525	0.001083	0.001203	0.001236		34.383	0.0007	0.000795	0.000725		54.589	0.019204	0.019959	0.017236		43.348	-0.001348	-0.001307	-0.001304
31.54	0.001082	0.001203	0.001235		34.401	0.000702	0.000797	0.000732		54.632	0.019713	0.020473	0.017725		43.377	-0.001347	-0.001309	-0.001304
31.554	0.001082	0.001204	0.001235		34.419	0.000704	0.000798	0.000739		54.675	0.020225	0.020989	0.01822		43.407	-0.001347	-0.00131	-0.001303
31.568	0.001082	0.001204	0.001234		34.437	0.000706	0.0008	0.000745		54.718	0.02074	0.021506	0.01872		43.436	-0.001346	-0.001312	-0.001303
31.583	0.001082	0.001204	0.001234		34.455	0.000707	0.000802	0.000752		54.761	0.021258	0.022024	0.019226		43.465	-0.001345	-0.001313	-0.001303
31.597	0.001082	0.001204	0.001233		34.473	0.000709	0.000803	0.000759		54.804	0.021777	0.022542	0.019735		43.494	-0.001344	-0.001315	-0.001302
31.611	0.001082	0.001204	0.001232		34.491	0.000711	0.000805	0.000766		54.848	0.022296	0.023059	0.020248		43.523	-0.001343	-0.001317	-0.001302
31.626	0.001081	0.001204	0.001232		34.509	0.000713	0.000806	0.000773		54.891	0.022815	0.023573	0.020763		43.552	-0.001343	-0.001318	-0.001302
31.64	0.001081	0.001204	0.001231		34.527	0.000715	0.000808	0.00078		54.934	0.023333	0.024086	0.02128		43.581	-0.001342	-0.00132	-0.001301
31.655	0.001081	0.001205	0.001231		34.544	0.000717	0.00081	0.000787		54.977	0.023849	0.024594	0.021798		43.611	-0.001341	-0.001322	-0.001301
31.669	0.001081	0.001205	0.00123		34.562	0.000719	0.000811	0.000794		55.02	0.024362	0.025099	0.022317		43.64	-0.00134	-0.001324	-0.001301
31.683	0.001081	0.001205	0.001229		34.58	0.000721	0.000813	0.000801		55.063	0.024871	0.025598	0.022835		43.669	-0.001339	-0.001326	-0.001301
31.698	0.001081	0.001205	0.001229		34.598	0.000722	0.000815	0.000808		55.106	0.025376	0.026092	0.023351		43.698	-0.001338	-0.001328	-0.0013
31.712	0.001081	0.001205	0.001228		34.616	0.000724	0.000816	0.000815		55.15	0.025876	0.026579	0.023866		43.727	-0.001337	-0.00133	-0.0013
31.726	0.00108	0.001205	0.001228		34.634	0.000727	0.000818	0.000821		55.193	0.026369	0.027058	0.024377		43.756	-0.001336	-0.001332	-0.0013
31.741	0.00108	0.001205	0.001227		34.652	0.000729	0.00082	0.000828		55.236	0.026855	0.027529	0.024885		43.785	-0.001336	-0.001333	-0.0013
31.755	0.00108	0.001205	0.001226		34.67	0.000731	0.000821	0.000835		55.279	0.027333	0.02799	0.025388		43.815	-0.001335	-0.001335	-0.001299
31.769	0.00108	0.001206	0.001226		34.688	0.000733	0.000823	0.000842		55.322	0.027802	0.028442	0.025886		43.844	-0.001334	-0.001337	-0.001299
31.784	0.00108	0.001206	0.001225		34.706	0.000735	0.000825	0.000849		55.365	0.028261	0.028882	0.026377		43.873	-0.001333	-0.001339	-0.001299
31.798	0.00108	0.001206	0.001224		34.724	0.000737	0.000826	0.000855		55.408	0.02871	0.029311	0.026861		43.902	-0.001331	-0.001341	-0.001298
31.813	0.00108	0.001206	0.001224		34.742	0.000739	0.000828	0.000862		55.451	0.029148	0.029728	0.027336		43.931	-0.00133	-0.001343	-0.001298
31.827	0.00108	0.001206	0.001223		34.76	0.000741	0.000829	0.000869		55.495	0.029574	0.030132	0.027803		43.96	-0.001329	-0.001345	-0.001298
31.841	0.001079	0.001206	0.001223		34.778	0.000743	0.000831	0.000875		55.538	0.029987	0.030522	0.02826		43.99	-0.001328	-0.001346	-0.001297
31.856	0.001079	0.001206	0.001222		34.796	0.000745	0.000833	0.000882		55.581	0.030386	0.030897	0.028707		44.019	-0.001327	-0.001348	-0.001297
31.87	0.001079	0.001206	0.001221		34.813	0.000747	0.000834	0.000888		55.624	0.030771	0.031257	0.029142		44.048	-0.001326	-0.00135	-0.001296
31.884	0.001079	0.001206	0.001221		34.831	0.000749	0.000836	0.000894		55.667	0.031141	0.031601	0.029566		44.077	-0.001325	-0.001352	-0.001296
31.899	0.001079	0.001207	0.00122		34.849	0.000751	0.000837	0.000901		55.71	0.031496	0.031929	0.029976		44.106	-0.001323	-0.001353	-0.001295
31.913	0.001079	0.001207	0.00122		34.867	0.000753	0.000839	0.000907		55.753	0.031834	0.03224	0.030373		44.135	-0.001322	-0.001355	-0.001295
31.928	0.001079	0.001207	0.001219		34.885	0.000755	0.00084	0.000913		55.796	0.032155	0.032534	0.030756		44.164	-0.001321	-0.001356	-0.001294
31.942	0.001079	0.001207	0.001218		34.903	0.000757	0.000842	0.000919		55.84	0.032459	0.032809	0.031124		44.194	-0.001319	-0.001357	-0.001293
31.956	0.001079	0.001207	0.001218		34.921	0.000759	0.000843	0.000925		55.883	0.032745	0.033066	0.031476		44.223	-0.001318	-0.001358	-0.001293
31.971	0.001079	0.001207	0.001217		34.939	0.000761	0.000844	0.000931		55.926	0.033013	0.033303	0.031812		44.252	-0.001317	-0.00136	-0.001292
31.985	0.001079	0.001207	0.001217		34.957	0.000763	0.000846	0.000937		55.969	0.033262	0.033522	0.032132		44.281	-0.001315	-0.001361	-0.001291
31.999	0.001079	0.001207	0.001216		34.975	0.000765	0.000847	0.000943		56.012	0.033491	0.03372	0.032434		44.31	-0.001313	-0.001361	-0.00129
32.014	0.001079	0.001207	0.001215		34.993	0.000767	0.000848	0.000949		56.055	0.0337	0.033898	0.032719		44.339	-0.001312	-0.001362	-0.001289
32.028	0.001079	0.001208	0.001215		35.011	0.000769	0.00085	0.000954		56.098	0.03389	0.034055	0.032985		44.368	-0.00131	-0.001363	-0.001288
32.043	0.001079	0.001208	0.001214		35.029	0.00077	0.000851	0.00096		56.141	0.034059	0.034191	0.033232		44.398	-0.001308	-0.001363	-0.001287
32.057	0.001079	0.001208	0.001214		35.047	0.000772	0.000852	0.000965		56.185	0.034207	0.034306	0.03346		44.427	-0.001307	-0.001364	-0.001287
32.071	0.001079	0.001208	0.001213		35.065	0.000774	0.000853	0.000971		56.228	0.034334	0.0344	0.033668		44.456	-0.001305	-0.001364	-0.001286
32.086	0.001079	0.001208	0.001213		35.082	0.000776	0.000855	0.000976		56.271	0.03444	0.034472	0.033857		44.485	-0.001303	-0.001364	-0.001284
32.1	0.001079	0.001208	0.001212		35.1	0.000777	0.000856	0.000981		56.314	0.034524	0.034523	0.034025		44.514	-0.001301	-0.001364	-0.001283
32.114	0.001079	0.001208	0.001212		35.118	0.000779	0.000857	0.000986		56.357	0.034587	0.034551	0.034173		44.543	-0.001299	-0.001364	-0.001282
32.129	0.001079	0.001208	0.001211		35.136	0.000781	0.000858	0.000991		56.4	0.034628	0.034558	0.0343		44.572	-0.001297	-0.001364	-0.001281
32.143	0.001079	0.001209	0.001211		35.154	0.000782	0.000859	0.000996		56.443	0.034647	0.034542	0.034405		44.602	-0.001296	-0.001363	-0.00128
32.158	0.00108	0.001209	0.001211		35.172	0.000784	0.00086	0.001001		56.486	0.034644	0.034505	0.03449		44.631	-0.001294	-0.001363	-0.001279
32.172	0.00108	0.001209	0.00121		35.19	0.000786	0.000861	0.001006		56.53	0.034619	0.034445	0.034553		44.66	-0.001292	-0.001362	-0.001277
32.186	0.00108	0.001209	0.00121		35.208	0.000787	0.000862	0.001011		56.573	0.034572	0.034364	0.034594		44.689	-0.00129	-0.001362	-0.001276
32.201	0.00108	0.001209	0.001209		35.226	0.000789	0.000863	0.001015		56.616	0.034503	0.034261	0.034613		44.718	-0.001288	-0.001361	-0.001275
32.215	0.00108	0.001209	0.001209		35.244	0.00079	0.000864	0.00102		56.659	0.034413	0.034136	0.034611		44.747	-0.001286	-0.00136	-0.001273
32.229	0.001081	0.00121	0.001209		35.262	0.000791	0.000865	0.001024		56.702	0.034301	0.03399	0.034587		44.777	-0.001284	-0.001359	-0.001272
32.244	0.001081	0.00121	0.001208		35.28	0.000793	0.000865	0.001029		56.745	0.034167	0.033822	0.034541		44.806	-0.001282	-0.001358	-0.001271
32.258	0.001081	0.00121	0.001208		35.298	0.000794	0.000866	0.001033		56.788	0.034013	0.033634	0.034474		44.835	-0.00128	-0.001357	-0.001269
32.272	0.001081	0.00121	0.001208		35.316	0.000796	0.000867	0.001037		56.832	0.033837	0.033425	0.034384		44.864	-0.001278	-0.001356	-0.001268
32.287	0.001082	0.00121	0.001207		35.334	0.000797	0.000868	0.001041		56.875	0.03364	0.033196	0.034273		44.893	-0.001276	-0.001354	-0.001266
32.301	0.001082	0.001211	0.001207		35.352	0.000798	0.000869	0.001045		56.918	0.033423	0.032946	0.034141		44.922	-0.001274	-0.001353	-0.001265
32.316	0.001082	0.001211	0.001207		35.369	0.000799	0.00087	0.001049		56.961	0.033186	0.032678	0.033987		44.951	-0.001272	-0.001351	-0.001263
32.33	0.001083	0.001211	0.001207		35.387	0.0008	0.00087	0.001053		57.004	0.032928	0.03239	0.033813		44.981	-0.001271	-0.00135	-0.001262
32.344	0.001083	0.001211	0.001206		35.405	0.000802	0.000871	0.001057		57.047	0.032652	0.032084	0.033617		45.01	-0.001269	-0.001348	-0.00126
32.359	0.001083	0.001212	0.001206		35.423	0.000803	0.000872	0.00106		57.09	0.032357	0.03176	0.033401		45.039	-0.001267	-0.001346	-0.001259
32.373	0.001084	0.001212	0.001206		35.441	0.000804	0.000873	0.001064		57.133	0.032043	0.031419	0.033165		45.068	-0.001266	-0.001345	-0.001257
32.387	0.001084	0.001212	0.001206		35.459	0.000805	0.000873	0.001067		57.177	0.031712	0.03106	0.03291		45.097	-0.001264	-0.001343	-0.001255
32.402	0.001084	0.001212	0.001206		35.477	0.000806	0.000874	0.001071		57.22	0.031363	0.030686	0.032635		45.126	-0.001263	-0.001341	-0.001254
32.416	0.001085	0.001213	0.001206		35.495	0.000807	0.000875	0.001074		57.263	0.030997	0.030296	0.032341		45.155	-0.001261	-0.001339	-0.001252
32.431	0.001085	0.001213	0.001206		35.513	0.000808	0.000875	0.001077		57.306	0.030615	0.029891	0.032029		45.185	-0.00126	-0.001337	-0.001251
32.445	0.001086	0.001213	0.001206		35.531	0.000809	0.000876	0.00108		57.349	0.030218	0.029472	0.0317		45.214	-0.001259	-0.001335	-0.001249
32.459	0.001086	0.001213	0.001205		35.549	0.00081	0.000877	0.001084		57.392	0.029806	0.02904	0.031353		45.243	-0.001257	-0.001333	-0.001248
32.474	0.001087	0.001214	0.001205		35.567	0.000811	0.000877	0.001087		57.435	0.02938	0.028595	0.030989		45.272	-0.001256	-0.001331	-0.001246
32.488	0.001087	0.001214	0.001205		35.585	0.000812	0.000878	0.001089		57.478	0.02894	0.028138	0.03061		45.301	-0.001255	-0.001329	-0.001245
32.502	0.001088	0.001214	0.001205		35.603	0.000812	0.000879	0.001092		57.522	0.028487	0.027669	0.030215		45.33	-0.001254	-0.001327	-0.001243
32.517	0.001088	0.001214	0.001205		35.621	0.000813	0.000879	0.001095		57.565	0.028023	0.027191	0.029806		45.36	-0.001254	-0.001325	-0.001242
32.531	0.001089	0.001215	0.001206		35.638	0.000814	0.00088	0.001098		57.608	0.027547	0.026702	0.029382		45.389	-0.001253	-0.001323	-0.00124
32.546	0.001089	0.001215	0.001206		35.656	0.000815	0.000881	0.0011		57.651	0.027061	0.026205	0.028946		45.418	-0.001252	-0.00132	-0.001239
32.56	0.00109	0.001215	0.001206		35.674	0.000816	0.000881	0.001103		57.694	0.026565	0.0257	0.028496		45.447	-0.001252	-0.001318	-0.001237
32.574	0.001091	0.001216	0.001206		35.692	0.000816	0.000882	0.001105		57.737	0.026061	0.025188	0.028035		45.476	-0.001251	-0.001316	-0.001236
32.589	0.001091	0.001216	0.001206		35.71	0.000817	0.000882	0.001107		57.78	0.025549	0.024669	0.027563		45.505	-0.001251	-0.001314	-0.001235
32.603	0.001092	0.001216	0.001206		35.728	0.000818	0.000883	0.00111		57.823	0.025029	0.024145	0.027081		45.534	-0.001251	-0.001313	-0.001234
32.617	0.001092	0.001217	0.001206		35.746	0.000818	0.000884	0.001112		57.867	0.024504	0.023617	0.02659		45.564	-0.001251	-0.001311	-0.001233
32.632	0.001093	0.001217	0.001206		35.764	0.000819	0.000884	0.001114		57.91	0.023973	0.023084	0.02609		45.593	-0.00125	-0.001309	-0.001232
32.646	0.001094	0.001217	0.001207		35.782	0.00082	0.000885	0.001116		57.953	0.023438	0.022549	0.025582		45.622	-0.001251	-0.001307	-0.001231
32.66	0.001094	0.001218	0.001207		35.8	0.00082	0.000886	0.001118		57.996	0.022899	0.022012	0.025068		45.651	-0.001251	-0.001305	-0.00123
32.675	0.001095	0.001218	0.001207		35.818	0.000821	0.000887	0.00112		58.039	0.022357	0.021473	0.024548		45.68	-0.001251	-0.001304	-0.001229
32.689	0.001095	0.001218	0.001207		35.836	0.000821	0.000887	0.001121		58.082	0.021814	0.020933	0.024022		45.709	-0.001251	-0.001302	-0.001228
32.704	0.001096	0.001219	0.001208		35.854	0.000822	0.000888	0.001123		58.125	0.02127	0.020395	0.023493		45.738	-0.001252	-0.0013	-0.001228
32.718	0.001097	0.001219	0.001208		35.872	0.000822	0.000889	0.001124		58.168	0.020725	0.019857	0.02296		45.768	-0.001252	-0.001299	-0.001227
32.732	0.001097	0.001219	0.001208		35.89	0.000823	0.000889	0.001126		58.212	0.020181	0.019321	0.022424		45.797	-0.001253	-0.001298	-0.001227
32.747	0.001098	0.00122	0.001208		35.907	0.000823	0.00089	0.001127		58.255	0.019639	0.018787	0.021887		45.826	-0.001253	-0.001296	-0.001226
32.761	0.001099	0.00122	0.001209		35.925	0.000824	0.000891	0.001128		58.298	0.019099	0.018257	0.021349		45.855	-0.001254	-0.001295	-0.001226
32.775	0.001099	0.00122	0.001209		35.943	0.000824	0.000892	0.00113		58.341	0.018563	0.017731	0.020811		45.884	-0.001255	-0.001294	-0.001226
32.79	0.0011	0.001221	0.001209		35.961	0.000824	0.000892	0.001131		58.384	0.01803	0.017209	0.020274		45.913	-0.001256	-0.001293	-0.001226
32.804	0.001101	0.001221	0.00121		35.979	0.000825	0.000893	0.001132		58.427	0.017501	0.016692	0.019738		45.942	-0.001257	-0.001292	-0.001227
32.819	0.001101	0.001221	0.00121		35.997	0.000825	0.000894	0.001133		58.47	0.016978	0.016182	0.019205		45.972	-0.001258	-0.001291	-0.001227
32.833	0.001102	0.001222	0.001211		36.015	0.000825	0.000895	0.001133		58.514	0.016461	0.015678	0.018675		46.001	-0.001259	-0.00129	-0.001228
32.847	0.001103	0.001222	0.001211		36.033	0.000826	0.000895	0.001134		58.557	0.01595	0.015181	0.018149		46.03	-0.00126	-0.00129	-0.001228
32.862	0.001103	0.001222	0.001211		36.051	0.000826	0.000896	0.001135		58.6	0.015446	0.014691	0.017628		46.059	-0.001261	-0.001289	-0.001229
32.876	0.001104	0.001223	0.001212		36.069	0.000826	0.000897	0.001135		58.643	0.01495	0.01421	0.017111		46.088	-0.001262	-0.001288	-0.00123
32.89	0.001105	0.001223	0.001212		36.087	0.000826	0.000898	0.001136		58.686	0.014462	0.013737	0.016601		46.117	-0.001264	-0.001288	-0.001231
32.905	0.001105	0.001223	0.001213		36.105	0.000826	0.000899	0.001136		58.729	0.013982	0.013273	0.016096		46.147	-0.001265	-0.001287	-0.001232
32.919	0.001106	0.001224	0.001213		36.123	0.000826	0.0009	0.001136		58.772	0.013512	0.012818	0.015599		46.176	-0.001266	-0.001287	-0.001234
32.934	0.001106	0.001224	0.001214		36.141	0.000827	0.0009	0.001137		58.815	0.013051	0.012373	0.015109		46.205	-0.001268	-0.001287	-0.001235
32.948	0.001107	0.001224	0.001214		36.159	0.000827	0.000901	0.001137		58.859	0.0126	0.011938	0.014627		46.234	-0.001269	-0.001286	-0.001237
32.962	0.001108	0.001224	0.001215		36.176	0.000827	0.000902	0.001137		58.902	0.012159	0.011512	0.014154		46.263	-0.001271	-0.001286	-0.001239
32.977	0.001108	0.001225	0.001215		36.194	0.000827	0.000903	0.001136		58.945	0.011728	0.011098	0.013689		46.292	-0.001272	-0.001286	-0.001241
32.991	0.001109	0.001225	0.001216		36.212	0.000827	0.000904	0.001136		58.988	0.011308	0.010693	0.013234		46.321	-0.001274	-0.001286	-0.001243
33.005	0.001109	0.001225	0.001216		36.23	0.000826	0.000905	0.001136		59.031	0.010898	0.0103	0.012788		46.351	-0.001276	-0.001285	-0.001245
33.02	0.00111	0.001226	0.001217		36.248	0.000826	0.000906	0.001136		59.074	0.0105	0.009918	0.012352		46.38	-0.001277	-0.001285	-0.001248
33.034	0.001111	0.001226	0.001217		36.266	0.000826	0.000907	0.001135		59.117	0.010112	0.009546	0.011926		46.409	-0.001279	-0.001285	-0.00125
33.048	0.001111	0.001226	0.001218		36.284	0.000826	0.000908	0.001134		59.16	0.009736	0.009186	0.01151		46.438	-0.001281	-0.001285	-0.001253
33.063	0.001112	0.001226	0.001218		36.302	0.000826	0.000908	0.001134		59.204	0.00937	0.008836	0.011105		46.467	-0.001282	-0.001285	-0.001256
33.077	0.001112	0.001227	0.001219		36.32	0.000825	0.000909	0.001133		59.247	0.009016	0.008498	0.010711		46.496	-0.001284	-0.001285	-0.001258
33.092	0.001113	0.001227	0.001219		36.338	0.000825	0.00091	0.001132		59.29	0.008673	0.008171	0.010327		46.525	-0.001286	-0.001285	-0.001261
33.106	0.001113	0.001227	0.00122		36.356	0.000825	0.000911	0.001131		59.333	0.008342	0.007854	0.009954		46.555	-0.001287	-0.001285	-0.001264
33.12	0.001114	0.001228	0.00122		36.374	0.000824	0.000912	0.00113		59.376	0.008021	0.007549	0.009592		46.584	-0.001289	-0.001285	-0.001267
33.135	0.001114	0.001228	0.001221		36.392	0.000824	0.000913	0.001129		59.419	0.007711	0.007255	0.009241		46.613	-0.001291	-0.001285	-0.00127
33.149	0.001115	0.001228	0.001221		36.41	0.000823	0.000914	0.001128		59.462	0.007413	0.006971	0.008901		46.642	-0.001292	-0.001285	-0.001274
33.163	0.001115	0.001228	0.001222		36.428	0.000823	0.000915	0.001126		59.505	0.007125	0.006697	0.008572		46.671	-0.001294	-0.001285	-0.001277
33.178	0.001116	0.001229	0.001223		36.445	0.000822	0.000916	0.001125		59.549	0.006847	0.006435	0.008253		46.7	-0.001296	-0.001285	-0.00128
33.192	0.001116	0.001229	0.001223		36.463	0.000821	0.000917	0.001123		59.592	0.006581	0.006182	0.007946		46.729	-0.001297	-0.001285	-0.001283
33.207	0.001116	0.001229	0.001224		36.481	0.000821	0.000917	0.001121		59.635	0.006324	0.005939	0.007649		46.759	-0.001299	-0.001285	-0.001287
33.221	0.001117	0.001229	0.001224		36.499	0.00082	0.000918	0.00112		59.678	0.006077	0.005706	0.007362		46.788	-0.0013	-0.001286	-0.00129
33.235	0.001117	0.00123	0.001225		36.517	0.000819	0.000919	0.001118		59.721	0.00584	0.005482	0.007086		46.817	-0.001302	-0.001286	-0.001293
33.25	0.001118	0.00123	0.001225		36.535	0.000818	0.00092	0.001116		59.764	0.005613	0.005268	0.00682		46.846	-0.001303	-0.001286	-0.001297
33.264	0.001118	0.00123	0.001226		36.553	0.000817	0.000921	0.001113		59.807	0.005395	0.005063	0.006564		46.875	-0.001305	-0.001286	-0.0013
33.278	0.001118	0.00123	0.001226		36.571	0.000817	0.000922	0.001111		59.85	0.005186	0.004866	0.006318		46.904	-0.001306	-0.001286	-0.001303
33.293	0.001118	0.00123	0.001227		36.589	0.000816	0.000922	0.001109		59.894	0.004986	0.004678	0.006081		46.934	-0.001307	-0.001286	-0.001306
33.307	0.001119	0.001231	0.001227		36.607	0.000815	0.000923	0.001106		59.937	0.004794	0.004497	0.005853		46.963	-0.001308	-0.001286	-0.001309
33.322	0.001119	0.001231	0.001228		36.625	0.000814	0.000924	0.001104		59.98	0.00461	0.004325	0.005635		46.992	-0.00131	-0.001287	-0.001312
33.336	0.001119	0.001231	0.001229		36.643	0.000812	0.000925	0.001101		60.023	0.004435	0.00416	0.005425		47.021	-0.001311	-0.001287	-0.001315
33.35	0.00112	0.001231	0.001229		36.661	0.000811	0.000925	0.001098		60.066	0.004267	0.004003	0.005223		47.05	-0.001312	-0.001287	-0.001318
33.365	0.00112	0.001231	0.00123		36.679	0.00081	0.000926	0.001095		60.109	0.004106	0.003852	0.00503		47.079	-0.001313	-0.001287	-0.001321
33.379	0.00112	0.001232	0.00123		36.697	0.000809	0.000927	0.001092		60.152	0.003953	0.003708	0.004844		47.108	-0.001314	-0.001288	-0.001324
33.393	0.00112	0.001232	0.001231		36.714	0.000808	0.000927	0.001089		60.196	0.003807	0.003571	0.004666		47.138	-0.001315	-0.001288	-0.001326
33.408	0.001121	0.001232	0.001231		36.732	0.000806	0.000928	0.001086		60.239	0.003667	0.003439	0.004496		47.167	-0.001315	-0.001288	-0.001329
33.422	0.001121	0.001232	0.001232		36.75	0.000805	0.000929	0.001082		60.282	0.003534	0.003314	0.004332		47.196	-0.001316	-0.001288	-0.001331
33.436	0.001121	0.001232	0.001232		36.768	0.000804	0.000929	0.001079		60.325	0.003406	0.003194	0.004176		47.225	-0.001317	-0.001289	-0.001334
33.451	0.001121	0.001233	0.001233		36.786	0.000802	0.00093	0.001075		60.368	0.003285	0.003079	0.004026		47.254	-0.001317	-0.001289	-0.001336
33.465	0.001121	0.001233	0.001233		36.804	0.000801	0.00093	0.001072		60.411	0.00317	0.00297	0.003883		47.283	-0.001318	-0.001289	-0.001338
33.48	0.001121	0.001233	0.001234		36.822	0.000799	0.000931	0.001068		60.454	0.00306	0.002865	0.003745		47.312	-0.001318	-0.00129	-0.00134
33.494	0.001121	0.001233	0.001234		36.84	0.000797	0.000931	0.001064		60.497	0.002955	0.002765	0.003613		47.342	-0.001319	-0.00129	-0.001342
33.508	0.001122	0.001233	0.001235		36.858	0.000796	0.000931	0.00106		60.541	0.002856	0.00267	0.003487		47.371	-0.001319	-0.00129	-0.001344
33.523	0.001122	0.001234	0.001235		36.876	0.000794	0.000932	0.001055		60.584	0.002761	0.002579	0.003366		47.4	-0.001319	-0.001291	-0.001345
33.537	0.001122	0.001234	0.001236		36.894	0.000793	0.000932	0.001051		60.627	0.002671	0.002491	0.003251		47.429	-0.001319	-0.001291	-0.001347
33.551	0.001122	0.001234	0.001236		36.912	0.000791	0.000932	0.001047		60.67	0.002586	0.002408	0.00314		47.458	-0.001319	-0.001291	-0.001348
33.566	0.001122	0.001234	0.001237		36.93	0.000789	0.000932	0.001042		60.713	0.002504	0.002328	0.003034		47.487	-0.001319	-0.001292	-0.00135
33.58	0.001122	0.001234	0.001237		36.948	0.000787	0.000932	0.001037		60.756	0.002427	0.002252	0.002932		47.517	-0.001319	-0.001292	-0.001351
33.595	0.001122	0.001234	0.001238		36.966	0.000785	0.000932	0.001033		60.799	0.002354	0.002179	0.002835		47.546	-0.001319	-0.001292	-0.001352
33.609	0.001122	0.001235	0.001238		36.984	0.000783	0.000932	0.001028		60.842	0.002285	0.002109	0.002742		47.575	-0.001318	-0.001293	-0.001353
33.623	0.001122	0.001235	0.001239		37.001	0.000782	0.000932	0.001023		60.886	0.002219	0.002043	0.002653		47.604	-0.001318	-0.001293	-0.001354
33.638	0.001122	0.001235	0.00124		37.019	0.00078	0.000932	0.001018		60.929	0.002157	0.00198	0.002567		47.633	-0.001317	-0.001293	-0.001355
33.652	0.001122	0.001235	0.00124		37.037	0.000778	0.000932	0.001012		60.972	0.002098	0.001919	0.002485		47.662	-0.001317	-0.001294	-0.001356
33.666	0.001122	0.001235	0.001241		37.055	0.000776	0.000932	0.001007		61.015	0.002042	0.001862	0.002406		47.691	-0.001316	-0.001294	-0.001356
33.681	0.001123	0.001235	0.001241		37.073	0.000774	0.000931	0.001002		61.058	0.001989	0.001807	0.002331		47.721	-0.001315	-0.001294	-0.001357
33.695	0.001123	0.001236	0.001242		37.091	0.000771	0.000931	0.000996		61.101	0.001939	0.001754	0.002259		47.75	-0.001314	-0.001294	-0.001357
33.71	0.001123	0.001236	0.001242		37.109	0.000769	0.000931	0.000991		61.144	0.001891	0.001705	0.002189		47.779	-0.001313	-0.001295	-0.001358
33.724	0.001123	0.001236	0.001243		37.127	0.000767	0.00093	0.000985		61.187	0.001845	0.001657	0.002123		47.808	-0.001311	-0.001295	-0.001358
33.738	0.001123	0.001236	0.001243		37.145	0.000765	0.000929	0.000979		61.231	0.001802	0.001613	0.002059		47.837	-0.00131	-0.001296	-0.001358
33.753	0.001123	0.001236	0.001244		37.163	0.000763	0.000929	0.000973		61.274	0.001761	0.00157	0.001998		47.866	-0.001308	-0.001296	-0.001358
33.767	0.001123	0.001237	0.001244		37.181	0.00076	0.000928	0.000968		61.317	0.001722	0.00153	0.001939		47.895	-0.001307	-0.001296	-0.001358
33.781	0.001123	0.001237	0.001245		37.199	0.000758	0.000927	0.000962		61.36	0.001685	0.001492	0.001883		47.925	-0.001305	-0.001297	-0.001358
33.796	0.001123	0.001237	0.001245		37.217	0.000756	0.000927	0.000956		61.403	0.00165	0.001456	0.001829		47.954	-0.001303	-0.001297	-0.001358
33.81	0.001123	0.001237	0.001246		37.235	0.000754	0.000926	0.000949		61.446	0.001616	0.001422	0.001778		47.983	-0.001301	-0.001297	-0.001358
33.824	0.001123	0.001237	0.001247		37.253	0.000751	0.000925	0.000943		61.489	0.001583	0.001389	0.001729		48.012	-0.001299	-0.001297	-0.001358
33.839	0.001123	0.001238	0.001247		37.27	0.000749	0.000924	0.000937		61.532	0.001553	0.001359	0.001682		48.041	-0.001297	-0.001298	-0.001357
33.853	0.001123	0.001238	0.001248		37.288	0.000747	0.000923	0.000931		61.576	0.001523	0.001331	0.001637		48.07	-0.001295	-0.001298	-0.001357
33.868	0.001123	0.001238	0.001248		37.306	0.000744	0.000922	0.000925		61.619	0.001495	0.001304	0.001594		48.099	-0.001292	-0.001298	-0.001356
33.882	0.001123	0.001238	0.001249		37.324	0.000742	0.00092	0.000918		61.662	0.001468	0.001279	0.001553		48.129	-0.00129	-0.001299	-0.001356
33.896	0.001123	0.001239	0.00125		37.342	0.000739	0.000919	0.000912		61.705	0.001442	0.001256	0.001514		48.158	-0.001287	-0.001299	-0.001356
33.911	0.001123	0.001239	0.00125		37.36	0.000737	0.000918	0.000906		61.748	0.001418	0.001234	0.001477		48.187	-0.001285	-0.001299	-0.001355
33.925	0.001123	0.001239	0.001251		37.378	0.000735	0.000916	0.000899		61.791	0.001394	0.001214	0.001441		48.216	-0.001282	-0.001299	-0.001354
33.939	0.001123	0.001239	0.001252		37.396	0.000732	0.000915	0.000893		61.834	0.001372	0.001195	0.001408		48.245	-0.001279	-0.001299	-0.001354
33.954	0.001123	0.00124	0.001252		37.414	0.00073	0.000913	0.000886		61.878	0.00135	0.001177	0.001376		48.274	-0.001277	-0.0013	-0.001353
33.968	0.001123	0.00124	0.001253		37.432	0.000727	0.000912	0.00088		61.921	0.001329	0.001161	0.001345		48.304	-0.001274	-0.0013	-0.001352
33.983	0.001123	0.00124	0.001254		37.45	0.000725	0.00091	0.000873		61.964	0.001309	0.001146	0.001317		48.333	-0.001271	-0.0013	-0.001352
33.997	0.001123	0.00124	0.001254		37.468	0.000723	0.000909	0.000867		62.007	0.00129	0.001132	0.001289		48.362	-0.001268	-0.0013	-0.001351
34.011	0.001123	0.001241	0.001255		37.486	0.00072	0.000907	0.000861		62.05	0.001271	0.001119	0.001264		48.391	-0.001265	-0.0013	-0.00135
34.026	0.001123	0.001241	0.001256		37.504	0.000718	0.000905	0.000854		62.093	0.001253	0.001107	0.001239		48.42	-0.001262	-0.001299	-0.001349
34.04	0.001124	0.001241	0.001256		37.522	0.000715	0.000903	0.000848		62.136	0.001236	0.001097	0.001216		48.449	-0.001259	-0.001299	-0.001348
34.054	0.001124	0.001242	0.001257		37.539	0.000713	0.000902	0.000841		62.179	0.001219	0.001087	0.001194		48.478	-0.001255	-0.001299	-0.001348
34.069	0.001124	0.001242	0.001258		37.557	0.000711	0.0009	0.000835		62.223	0.001203	0.001078	0.001174		48.508	-0.001252	-0.001299	-0.001347
34.083	0.001124	0.001242	0.001259		37.575	0.000708	0.000898	0.000829		62.266	0.001188	0.001069	0.001154		48.537	-0.001249	-0.001298	-0.001346
34.098	0.001124	0.001243	0.001259		37.593	0.000706	0.000896	0.000823		62.309	0.001173	0.001062	0.001136		48.566	-0.001246	-0.001298	-0.001345
34.112	0.001124	0.001243	0.00126		37.611	0.000704	0.000894	0.000816		62.352	0.001159	0.001055	0.001118		48.595	-0.001243	-0.001297	-0.001344
34.126	0.001124	0.001243	0.001261		37.629	0.000702	0.000892	0.00081		62.395	0.001145	0.001049	0.001102		48.624	-0.00124	-0.001297	-0.001343
34.141	0.001125	0.001244	0.001262		37.647	0.000699	0.00089	0.000804		62.438	0.001132	0.001043	0.001086		48.653	-0.001237	-0.001296	-0.001342
34.155	0.001125	0.001244	0.001263		37.665	0.000697	0.000888	0.000798		62.481	0.001119	0.001037	0.001072		48.682	-0.001234	-0.001295	-0.001341
34.169	0.001125	0.001245	0.001264		37.683	0.000695	0.000886	0.000792		62.524	0.001108	0.001032	0.001058		48.712	-0.001231	-0.001294	-0.00134
34.184	0.001125	0.001245	0.001264		37.701	0.000693	0.000883	0.000786		62.568	0.001096	0.001028	0.001045		48.741	-0.001228	-0.001293	-0.001338
34.198	0.001125	0.001245	0.001265		37.719	0.000691	0.000881	0.000781		62.611	0.001086	0.001023	0.001033		48.77	-0.001225	-0.001292	-0.001337
34.212	0.001126	0.001246	0.001266		37.737	0.000689	0.000879	0.000775		62.654	0.001076	0.001019	0.001022		48.799	-0.001222	-0.001291	-0.001336
34.227	0.001126	0.001246	0.001267		37.755	0.000687	0.000877	0.000769		62.697	0.001066	0.001015	0.001012		48.828	-0.001219	-0.001289	-0.001335
34.241	0.001126	0.001247	0.001268		37.773	0.000685	0.000875	0.000764		62.74	0.001058	0.001012	0.001002		48.857	-0.001216	-0.001288	-0.001333
34.256	0.001126	0.001247	0.001269		37.791	0.000683	0.000873	0.000758		62.783	0.001049	0.001008	0.000993		48.887	-0.001213	-0.001286	-0.001332
34.27	0.001127	0.001248	0.00127		37.808	0.000681	0.00087	0.000753		62.826	0.001042	0.001005	0.000985		48.916	-0.001211	-0.001285	-0.001331
34.284	0.001127	0.001248	0.001271		37.826	0.000679	0.000868	0.000747		62.869	0.001035	0.001001	0.000977		48.945	-0.001208	-0.001283	-0.001329
34.299	0.001127	0.001249	0.001272		37.844	0.000678	0.000866	0.000742		62.913	0.001029	0.000998	0.00097		48.974	-0.001206	-0.001281	-0.001328
34.313	0.001128	0.001249	0.001273		37.862	0.000676	0.000864	0.000737		62.956	0.001023	0.000995	0.000964		49.003	-0.001203	-0.001279	-0.001326
34.327	0.001128	0.00125	0.001274		37.88	0.000674	0.000861	0.000732		62.999	0.001018	0.000991	0.000958		49.032	-0.001201	-0.001277	-0.001324
34.342	0.001129	0.00125	0.001275		37.898	0.000673	0.000859	0.000727		63.042	0.001013	0.000988	0.000953		49.061	-0.001199	-0.001275	-0.001323
34.356	0.001129	0.001251	0.001276		37.916	0.000671	0.000857	0.000722		63.085	0.001009	0.000985	0.000948		49.091	-0.001196	-0.001273	-0.001321
34.371	0.001129	0.001251	0.001277		37.934	0.000669	0.000855	0.000718		63.128	0.001005	0.000982	0.000944		49.12	-0.001194	-0.001271	-0.001319
34.385	0.00113	0.001252	0.001279		37.952	0.000668	0.000853	0.000713		63.171	0.001002	0.000979	0.000941		49.149	-0.001192	-0.001268	-0.001317
34.399	0.00113	0.001253	0.00128		37.97	0.000667	0.00085	0.000709		63.214	0.000999	0.000976	0.000938		49.178	-0.00119	-0.001266	-0.001315
34.414	0.001131	0.001253	0.001281		37.988	0.000665	0.000848	0.000704		63.258	0.000996	0.000974	0.000935		49.207	-0.001189	-0.001263	-0.001313
34.428	0.001131	0.001254	0.001282		38.006	0.000664	0.000846	0.0007		63.301	0.000993	0.000971	0.000933		49.236	-0.001187	-0.001261	-0.001311
34.442	0.001132	0.001254	0.001283		38.024	0.000663	0.000844	0.000696		63.344	0.00099	0.000969	0.000932		49.265	-0.001186	-0.001258	-0.001308
34.457	0.001132	0.001255	0.001285		38.042	0.000661	0.000842	0.000692		63.387	0.000987	0.000967	0.00093		49.295	-0.001184	-0.001256	-0.001306
34.471	0.001133	0.001256	0.001286		38.06	0.00066	0.00084	0.000688		63.43	0.000985	0.000966	0.00093		49.324	-0.001183	-0.001253	-0.001304
34.486	0.001133	0.001256	0.001287		38.077	0.000659	0.000838	0.000685		63.473	0.000982	0.000964	0.000929		49.353	-0.001182	-0.00125	-0.001301
34.5	0.001134	0.001257	0.001288		38.095	0.000658	0.000836	0.000681		63.516	0.000979	0.000963	0.000929		49.382	-0.00118	-0.001248	-0.001298
34.514	0.001135	0.001258	0.00129		38.113	0.000657	0.000834	0.000678		63.56	0.000976	0.000962	0.00093		49.411	-0.001179	-0.001245	-0.001296
34.529	0.001135	0.001259	0.001291		38.131	0.000656	0.000832	0.000674		63.603	0.000973	0.000961	0.000931		49.44	-0.001179	-0.001242	-0.001293
34.543	0.001136	0.001259	0.001292		38.149	0.000655	0.00083	0.000671		63.646	0.00097	0.000961	0.000932		49.469	-0.001178	-0.001239	-0.00129
34.557	0.001137	0.00126	0.001294		38.167	0.000654	0.000828	0.000668		63.689	0.000967	0.000961	0.000933		49.499	-0.001177	-0.001237	-0.001287
34.572	0.001137	0.001261	0.001295		38.185	0.000654	0.000826	0.000665		63.732	0.000963	0.000961	0.000935		49.528	-0.001176	-0.001234	-0.001284
34.586	0.001138	0.001261	0.001296		38.203	0.000653	0.000824	0.000662		63.775	0.000959	0.000961	0.000937		49.557	-0.001176	-0.001231	-0.001281
34.6	0.001139	0.001262	0.001298		38.221	0.000652	0.000822	0.000659		63.818	0.000955	0.000962	0.000939		49.586	-0.001175	-0.001228	-0.001278
34.615	0.001139	0.001263	0.001299		38.239	0.000652	0.00082	0.000657		63.861	0.00095	0.000963	0.000942		49.615	-0.001175	-0.001226	-0.001275
34.629	0.00114	0.001264	0.001301		38.257	0.000651	0.000818	0.000654		63.905	0.000945	0.000965	0.000944		49.644	-0.001175	-0.001223	-0.001271
34.644	0.001141	0.001265	0.001302		38.275	0.00065	0.000816	0.000652		63.948	0.00094	0.000966	0.000947		49.674	-0.001175	-0.00122	-0.001268
34.658	0.001141	0.001265	0.001303		38.293	0.00065	0.000815	0.00065		63.991	0.000935	0.000968	0.00095		49.703	-0.001174	-0.001218	-0.001264
34.672	0.001142	0.001266	0.001305		38.311	0.00065	0.000813	0.000648		64.034	0.00093	0.000971	0.000953		49.732	-0.001174	-0.001215	-0.001261
34.687	0.001143	0.001267	0.001306		38.329	0.000649	0.000811	0.000646		64.077	0.000924	0.000973	0.000957		49.761	-0.001174	-0.001212	-0.001257
34.701	0.001144	0.001268	0.001308		38.346	0.000649	0.00081	0.000644		64.12	0.000919	0.000976	0.00096		49.79	-0.001174	-0.00121	-0.001253
34.715	0.001145	0.001269	0.001309		38.364	0.000649	0.000808	0.000642		64.163	0.000913	0.000979	0.000963		49.819	-0.001174	-0.001207	-0.00125
34.73	0.001145	0.00127	0.001311		38.382	0.000648	0.000806	0.00064		64.206	0.000907	0.000983	0.000966		49.848	-0.001174	-0.001205	-0.001246
34.744	0.001146	0.00127	0.001312		38.4	0.000648	0.000805	0.000639		64.25	0.000901	0.000986	0.000969		49.878	-0.001174	-0.001202	-0.001242
34.759	0.001147	0.001271	0.001314		38.418	0.000648	0.000803	0.000637		64.293	0.000895	0.00099	0.000972		49.907	-0.001174	-0.0012	-0.001238
34.773	0.001148	0.001272	0.001315		38.436	0.000648	0.000802	0.000636		64.336	0.000889	0.000994	0.000975		49.936	-0.001174	-0.001197	-0.001234
34.787	0.001149	0.001273	0.001317		38.454	0.000648	0.0008	0.000635		64.379	0.000883	0.000998	0.000977		49.965	-0.001174	-0.001195	-0.00123
34.802	0.001149	0.001274	0.001318		38.472	0.000648	0.000799	0.000634		64.422	0.000877	0.001003	0.000979		49.994	-0.001174	-0.001192	-0.001226
34.816	0.00115	0.001275	0.00132		38.49	0.000648	0.000798	0.000633		64.465	0.000871	0.001007	0.000981		50.023	-0.001174	-0.00119	-0.001222
34.83	0.001151	0.001276	0.001321		38.508	0.000648	0.000796	0.000632		64.508	0.000866	0.001011	0.000983		50.052	-0.001174	-0.001188	-0.001218
34.845	0.001152	0.001276	0.001323		38.526	0.000648	0.000795	0.000632		64.551	0.00086	0.001016	0.000985		50.082	-0.001174	-0.001185	-0.001214
34.859	0.001153	0.001277	0.001325		38.544	0.000648	0.000794	0.000631		64.595	0.000855	0.00102	0.000986		50.111	-0.001174	-0.001183	-0.00121
34.874	0.001154	0.001278	0.001326		38.562	0.000648	0.000793	0.00063		64.638	0.000851	0.001024	0.000987		50.14	-0.001174	-0.001181	-0.001206
34.888	0.001155	0.001279	0.001328		38.58	0.000648	0.000791	0.00063		64.681	0.000846	0.001029	0.000987		50.169	-0.001174	-0.001179	-0.001202
34.902	0.001156	0.00128	0.001329		38.598	0.000648	0.00079	0.00063		64.724	0.000842	0.001033	0.000988		50.198	-0.001174	-0.001176	-0.001199
34.917	0.001156	0.001281	0.001331		38.615	0.000648	0.000789	0.000629		64.767	0.000839	0.001037	0.000988		50.227	-0.001174	-0.001174	-0.001195
34.931	0.001157	0.001282	0.001332		38.633	0.000649	0.000788	0.000629		64.81	0.000836	0.00104	0.000987		50.257	-0.001174	-0.001172	-0.001191
34.945	0.001158	0.001283	0.001334		38.651	0.000649	0.000787	0.000629		64.853	0.000834	0.001044	0.000987		50.286	-0.001174	-0.00117	-0.001187
34.96	0.001159	0.001284	0.001335		38.669	0.000649	0.000786	0.000629		64.896	0.000833	0.001047	0.000986		50.315	-0.001173	-0.001168	-0.001184
34.974	0.00116	0.001284	0.001337		38.687	0.000649	0.000785	0.000629		64.94	0.000832	0.00105	0.000985		50.344	-0.001173	-0.001166	-0.00118
34.989	0.001161	0.001285	0.001338		38.705	0.00065	0.000784	0.000629		64.983	0.000832	0.001053	0.000984		50.373	-0.001173	-0.001164	-0.001177
35.003	0.001162	0.001286	0.00134		38.723	0.00065	0.000784	0.00063		65.026	0.000832	0.001055	0.000982		50.402	-0.001172	-0.001162	-0.001173
35.017	0.001163	0.001287	0.001341		38.741	0.00065	0.000783	0.00063		65.069	0.000834	0.001057	0.00098		50.431	-0.001172	-0.001159	-0.00117
35.032	0.001164	0.001288	0.001343		38.759	0.000651	0.000782	0.00063		65.112	0.000836	0.001059	0.000979		50.461	-0.001171	-0.001157	-0.001167
35.046	0.001164	0.001289	0.001344		38.777	0.000651	0.000781	0.000631		65.155	0.000838	0.00106	0.000977		50.49	-0.00117	-0.001155	-0.001163
35.06	0.001165	0.001289	0.001345		38.795	0.000651	0.000781	0.000631		65.198	0.000841	0.001062	0.000975		50.519	-0.00117	-0.001153	-0.00116
35.075	0.001166	0.00129	0.001347		38.813	0.000652	0.00078	0.000632		65.242	0.000845	0.001062	0.000973		50.548	-0.001169	-0.001151	-0.001158
35.089	0.001167	0.001291	0.001348		38.831	0.000652	0.000779	0.000632		65.285	0.00085	0.001063	0.000971		50.577	-0.001168	-0.001149	-0.001155
35.103	0.001168	0.001292	0.00135		38.849	0.000653	0.000779	0.000633		65.328	0.000855	0.001064	0.000968		50.606	-0.001167	-0.001147	-0.001152
35.118	0.001169	0.001293	0.001351		38.867	0.000653	0.000778	0.000634		65.371	0.00086	0.001064	0.000966		50.635	-0.001167	-0.001145	-0.001149
35.132	0.001169	0.001294	0.001352		38.885	0.000653	0.000778	0.000634		65.414	0.000866	0.001064	0.000964		50.665	-0.001166	-0.001143	-0.001147
35.147	0.00117	0.001294	0.001354		38.902	0.000654	0.000777	0.000635		65.457	0.000872	0.001064	0.000962		50.694	-0.001165	-0.001141	-0.001144
35.161	0.001171	0.001295	0.001355		38.92	0.000654	0.000777	0.000636		65.5	0.000879	0.001064	0.00096		50.723	-0.001164	-0.001139	-0.001142
35.175	0.001172	0.001296	0.001356		38.938	0.000655	0.000777	0.000637		65.543	0.000886	0.001064	0.000958		50.752	-0.001162	-0.001137	-0.00114
35.19	0.001173	0.001297	0.001358		38.956	0.000655	0.000776	0.000638		65.587	0.000893	0.001064	0.000957		50.781	-0.001161	-0.001135	-0.001138
35.204	0.001173	0.001297	0.001359		38.974	0.000656	0.000776	0.000639		65.63	0.0009	0.001064	0.000955		50.81	-0.00116	-0.001133	-0.001136
35.218	0.001174	0.001298	0.00136		38.992	0.000656	0.000776	0.00064		65.673	0.000908	0.001064	0.000953		50.839	-0.001159	-0.001131	-0.001134
35.233	0.001175	0.001299	0.001362		39.01	0.000657	0.000775	0.000641		65.716	0.000915	0.001064	0.000952		50.869	-0.001158	-0.001129	-0.001132
35.247	0.001176	0.001299	0.001363		39.028	0.000657	0.000775	0.000642		65.759	0.000923	0.001064	0.000951		50.898	-0.001156	-0.001127	-0.00113
35.262	0.001176	0.0013	0.001364		39.046	0.000658	0.000775	0.000643		65.802	0.00093	0.001064	0.00095		50.927	-0.001155	-0.001126	-0.001129
35.276	0.001177	0.001301	0.001365		39.064	0.000658	0.000775	0.000644		65.845	0.000937	0.001064	0.000949		50.956	-0.001154	-0.001124	-0.001127
35.29	0.001178	0.001301	0.001366		39.082	0.000659	0.000774	0.000645		65.888	0.000944	0.001064	0.000948		50.985	-0.001152	-0.001122	-0.001125
35.305	0.001178	0.001302	0.001367		39.1	0.000659	0.000774	0.000646		65.932	0.000951	0.001065	0.000947		51.014	-0.001151	-0.00112	-0.001124
35.319	0.001179	0.001303	0.001368		39.118	0.00066	0.000774	0.000647		65.975	0.000958	0.001065	0.000946		51.044	-0.001149	-0.001118	-0.001123
35.333	0.00118	0.001303	0.00137		39.136	0.000661	0.000774	0.000648		66.018	0.000964	0.001066	0.000946		51.073	-0.001148	-0.001116	-0.001121
35.348	0.00118	0.001304	0.001371		39.154	0.000661	0.000774	0.000649		66.061	0.00097	0.001066	0.000945		51.102	-0.001147	-0.001114	-0.00112
35.362	0.001181	0.001304	0.001372		39.171	0.000662	0.000774	0.00065		66.104	0.000975	0.001067	0.000945		51.131	-0.001145	-0.001112	-0.001119
35.377	0.001181	0.001305	0.001373		39.189	0.000662	0.000774	0.000651		66.147	0.000981	0.001068	0.000945		51.16	-0.001144	-0.001111	-0.001117
35.391	0.001182	0.001306	0.001374		39.207	0.000663	0.000774	0.000652		66.19	0.000986	0.001069	0.000944		51.189	-0.001142	-0.001109	-0.001116
35.405	0.001182	0.001306	0.001374		39.225	0.000663	0.000773	0.000653		66.233	0.00099	0.00107	0.000944		51.218	-0.001141	-0.001107	-0.001115
35.42	0.001183	0.001307	0.001375		39.243	0.000664	0.000773	0.000654		66.277	0.000994	0.001071	0.000944		51.248	-0.001139	-0.001105	-0.001114
35.434	0.001183	0.001307	0.001376		39.261	0.000665	0.000773	0.000656		66.32	0.000997	0.001073	0.000943		51.277	-0.001138	-0.001104	-0.001113
35.448	0.001184	0.001308	0.001377		39.279	0.000665	0.000773	0.000657		66.363	0.001001	0.001074	0.000943		51.306	-0.001137	-0.001102	-0.001112
35.463	0.001184	0.001308	0.001378		39.297	0.000666	0.000773	0.000658		66.406	0.001003	0.001076	0.000942		51.335	-0.001135	-0.0011	-0.001111
35.477	0.001185	0.001309	0.001379		39.315	0.000666	0.000773	0.000659		66.449	0.001005	0.001077	0.000942		51.364	-0.001134	-0.001099	-0.001109
35.491	0.001185	0.001309	0.00138		39.333	0.000667	0.000773	0.00066		66.492	0.001007	0.001079	0.000941		51.393	-0.001132	-0.001097	-0.001108
35.506	0.001186	0.001309	0.00138		39.351	0.000668	0.000773	0.000661		66.535	0.001009	0.001081	0.00094		51.422	-0.001131	-0.001095	-0.001107
35.52	0.001186	0.00131	0.001381		39.369	0.000668	0.000773	0.000662		66.578	0.00101	0.001083	0.000938		51.452	-0.00113	-0.001094	-0.001106
35.535	0.001186	0.00131	0.001382		39.387	0.000669	0.000772	0.000663		66.622	0.00101	0.001085	0.000937		51.481	-0.001129	-0.001092	-0.001105
35.549	0.001187	0.001311	0.001383		39.405	0.000669	0.000772	0.000664		66.665	0.00101	0.001086	0.000935		51.51	-0.001127	-0.001091	-0.001104
35.563	0.001187	0.001311	0.001383		39.423	0.00067	0.000772	0.000665		66.708	0.00101	0.001088	0.000933		51.539	-0.001126	-0.001089	-0.001103
35.578	0.001187	0.001311	0.001384		39.44	0.000671	0.000772	0.000666		66.751	0.00101	0.00109	0.000931		51.568	-0.001125	-0.001088	-0.001102
35.592	0.001188	0.001312	0.001385		39.458	0.000671	0.000772	0.000667		66.794	0.00101	0.001091	0.000928		51.597	-0.001124	-0.001087	-0.001101
35.606	0.001188	0.001312	0.001385		39.476	0.000672	0.000772	0.000668		66.837	0.001009	0.001092	0.000926		51.627	-0.001123	-0.001085	-0.0011
35.621	0.001188	0.001312	0.001386		39.494	0.000673	0.000771	0.000669		66.88	0.001008	0.001093	0.000923		51.656	-0.001122	-0.001084	-0.001098
35.635	0.001188	0.001312	0.001386		39.512	0.000673	0.000771	0.00067		66.924	0.001008	0.001094	0.00092		51.685	-0.001121	-0.001083	-0.001097
35.65	0.001189	0.001313	0.001387		39.53	0.000674	0.000771	0.000671		66.967	0.001007	0.001094	0.000917		51.714	-0.00112	-0.001082	-0.001096
35.664	0.001189	0.001313	0.001387		39.548	0.000675	0.000771	0.000672		67.01	0.001006	0.001094	0.000914		51.743	-0.001119	-0.001081	-0.001095
35.678	0.001189	0.001313	0.001388		39.566	0.000676	0.00077	0.000673		67.053	0.001006	0.001094	0.000911		51.772	-0.001118	-0.00108	-0.001094
35.693	0.001189	0.001313	0.001388		39.584	0.000676	0.00077	0.000674		67.096	0.001005	0.001093	0.000908		51.801	-0.001117	-0.001079	-0.001093
35.707	0.001189	0.001314	0.001389		39.602	0.000677	0.00077	0.000675		67.139	0.001005	0.001091	0.000905		51.831	-0.001116	-0.001078	-0.001092
35.721	0.001189	0.001314	0.001389		39.62	0.000678	0.00077	0.000676		67.182	0.001005	0.00109	0.000902		51.86	-0.001115	-0.001077	-0.001091
35.736	0.00119	0.001314	0.00139		39.638	0.000679	0.000769	0.000677		67.225	0.001005	0.001088	0.000899		51.889	-0.001114	-0.001076	-0.001089
35.75	0.00119	0.001314	0.00139		39.656	0.000679	0.000769	0.000678		67.269	0.001005	0.001085	0.000897		51.918	-0.001113	-0.001075	-0.001088
35.765	0.00119	0.001314	0.001391		39.674	0.00068	0.000769	0.000679		67.312	0.001006	0.001082	0.000894		51.947	-0.001112	-0.001075	-0.001087
35.779	0.00119	0.001314	0.001391		39.692	0.000681	0.000768	0.00068		67.355	0.001007	0.001078	0.000892		51.976	-0.001111	-0.001074	-0.001086
35.793	0.00119	0.001315	0.001391		39.709	0.000682	0.000768	0.000681		67.398	0.001008	0.001074	0.00089		52.005	-0.001111	-0.001073	-0.001085
35.808	0.00119	0.001315	0.001392		39.727	0.000683	0.000768	0.000682		67.441	0.001009	0.00107	0.000889		52.035	-0.00111	-0.001073	-0.001084
35.822	0.00119	0.001315	0.001392		39.745	0.000684	0.000767	0.000683		67.484	0.00101	0.001065	0.000887		52.064	-0.001109	-0.001072	-0.001083
35.836	0.00119	0.001315	0.001392		39.763	0.000684	0.000767	0.000684		67.527	0.001012	0.00106	0.000886		52.093	-0.001108	-0.001072	-0.001081
35.851	0.00119	0.001315	0.001393		39.781	0.000685	0.000766	0.000685		67.57	0.001014	0.001055	0.000886		52.122	-0.001108	-0.001072	-0.00108
35.865	0.00119	0.001315	0.001393		39.799	0.000686	0.000766	0.000686		67.614	0.001016	0.001049	0.000886		52.151	-0.001107	-0.001071	-0.001079
35.879	0.00119	0.001315	0.001393		39.817	0.000687	0.000766	0.000687		67.657	0.001018	0.001044	0.000886		52.18	-0.001106	-0.001071	-0.001078
35.894	0.00119	0.001315	0.001393		39.835	0.000688	0.000765	0.000688		67.7	0.001021	0.001038	0.000887		52.209	-0.001106	-0.00107	-0.001077
35.908	0.00119	0.001315	0.001394		39.853	0.000689	0.000765	0.000689		67.743	0.001024	0.001032	0.000888		52.239	-0.001105	-0.00107	-0.001076
35.923	0.00119	0.001315	0.001394		39.871	0.00069	0.000765	0.00069		67.786	0.001026	0.001026	0.000889		52.268	-0.001104	-0.00107	-0.001075
35.937	0.00119	0.001315	0.001394		39.889	0.000691	0.000764	0.000691		67.829	0.001029	0.00102	0.000891		52.297	-0.001104	-0.001069	-0.001074
35.951	0.00119	0.001315	0.001394		39.907	0.000692	0.000764	0.000692		67.872	0.001032	0.001014	0.000893		52.326	-0.001103	-0.001069	-0.001073
35.966	0.00119	0.001316	0.001395		39.925	0.000693	0.000763	0.000693		67.915	0.001035	0.001008	0.000896		52.355	-0.001103	-0.001069	-0.001071
35.98	0.00119	0.001316	0.001395		39.943	0.000694	0.000763	0.000695		67.959	0.001038	0.001002	0.000899		52.384	-0.001102	-0.001068	-0.00107
35.994	0.001189	0.001316	0.001395		39.961	0.000696	0.000763	0.000696		68.002	0.001041	0.000996	0.000902		52.414	-0.001101	-0.001068	-0.001069
36.009	0.001189	0.001316	0.001395		39.978	0.000697	0.000762	0.000697		68.045	0.001045	0.00099	0.000906		52.443	-0.001101	-0.001067	-0.001068
36.023	0.001189	0.001316	0.001395		39.996	0.000698	0.000762	0.000698		68.088	0.001048	0.000985	0.000909		52.472	-0.0011	-0.001067	-0.001067
36.038	0.001189	0.001316	0.001396		40.014	0.000699	0.000762	0.000699		68.131	0.001051	0.000979	0.000914		52.501	-0.0011	-0.001066	-0.001066
36.052	0.001189	0.001316	0.001396		40.032	0.0007	0.000761	0.000701		68.174	0.001054	0.000974	0.000918		52.53	-0.001099	-0.001066	-0.001065
36.066	0.001189	0.001316	0.001396		40.05	0.000701	0.000761	0.000702		68.217	0.001057	0.000968	0.000922		52.559	-0.001099	-0.001065	-0.001064
36.081	0.001189	0.001316	0.001396		40.068	0.000703	0.000761	0.000703		68.26	0.00106	0.000963	0.000927		52.588	-0.001098	-0.001064	-0.001063
36.095	0.001189	0.001316	0.001396		40.086	0.000704	0.000761	0.000705		68.304	0.001063	0.000958	0.000932		52.618	-0.001098	-0.001064	-0.001062
36.109	0.001188	0.001316	0.001397		40.104	0.000705	0.00076	0.000706		68.347	0.001065	0.000953	0.000936		52.647	-0.001098	-0.001063	-0.001061
36.124	0.001188	0.001316	0.001397		40.122	0.000707	0.00076	0.000707		68.39	0.001068	0.000949	0.000941		52.676	-0.001097	-0.001062	-0.00106
36.138	0.001188	0.001316	0.001397		40.14	0.000708	0.00076	0.000709		68.433	0.00107	0.000944	0.000946		52.705	-0.001097	-0.001061	-0.00106
36.153	0.001188	0.001316	0.001397		40.158	0.000709	0.00076	0.00071		68.476	0.001072	0.00094	0.00095		52.734	-0.001097	-0.00106	-0.001059
36.167	0.001188	0.001316	0.001397		40.176	0.000711	0.000759	0.000711		68.519	0.001074	0.000936	0.000954		52.763	-0.001096	-0.001059	-0.001058
36.181	0.001188	0.001316	0.001398		40.194	0.000712	0.000759	0.000713		68.562	0.001076	0.000932	0.000958		52.792	-0.001096	-0.001058	-0.001057
36.196	0.001188	0.001316	0.001398		40.212	0.000714	0.000759	0.000714		68.606	0.001077	0.000928	0.000962		52.822	-0.001096	-0.001056	-0.001056
36.21	0.001188	0.001316	0.001398		40.23	0.000715	0.000759	0.000715		68.649	0.001078	0.000925	0.000966		52.851	-0.001096	-0.001055	-0.001055
36.224	0.001187	0.001316	0.001398		40.247	0.000717	0.000759	0.000717		68.692	0.001079	0.000921	0.000969		52.88	-0.001096	-0.001054	-0.001054
36.239	0.001187	0.001317	0.001398		40.265	0.000718	0.000759	0.000718		68.735	0.00108	0.000918	0.000972		52.909	-0.001096	-0.001052	-0.001054
36.253	0.001187	0.001317	0.001399		40.283	0.00072	0.000759	0.00072		68.778	0.00108	0.000915	0.000974		52.938	-0.001096	-0.001051	-0.001053
36.267	0.001187	0.001317	0.001399		40.301	0.000721	0.000759	0.000721		68.821	0.00108	0.000912	0.000976		52.967	-0.001096	-0.001049	-0.001052
36.282	0.001187	0.001317	0.001399		40.319	0.000723	0.000758	0.000723		68.864	0.00108	0.000909	0.000978		52.997	-0.001096	-0.001048	-0.001051
36.296	0.001187	0.001317	0.001399		40.337	0.000724	0.000758	0.000724		68.907	0.001079	0.000906	0.000979		53.026	-0.001096	-0.001046	-0.001051
36.311	0.001187	0.001317	0.0014		40.355	0.000726	0.000758	0.000726		68.951	0.001079	0.000902	0.00098		53.055	-0.001096	-0.001045	-0.00105
36.325	0.001187	0.001317	0.0014		40.373	0.000728	0.000758	0.000727		68.994	0.001078	0.000899	0.00098		53.084	-0.001096	-0.001043	-0.001049
36.339	0.001186	0.001317	0.0014		40.391	0.000729	0.000759	0.000729		69.037	0.001077	0.000896	0.00098		53.113	-0.001097	-0.001041	-0.001048
36.354	0.001186	0.001318	0.0014		40.409	0.000731	0.000759	0.00073		69.08	0.001076	0.000893	0.00098		53.142	-0.001097	-0.001039	-0.001048
36.368	0.001186	0.001318	0.001401		40.427	0.000733	0.000759	0.000732		69.123	0.001075	0.000889	0.000979		53.171	-0.001098	-0.001038	-0.001047
36.382	0.001186	0.001318	0.001401		40.445	0.000734	0.000759	0.000733		69.166	0.001074	0.000885	0.000978		53.201	-0.001098	-0.001036	-0.001046
36.397	0.001186	0.001318	0.001401		40.463	0.000736	0.000759	0.000735		69.209	0.001073	0.000882	0.000977		53.23	-0.001098	-0.001034	-0.001045
36.411	0.001186	0.001319	0.001402		40.481	0.000738	0.000759	0.000736		69.252	0.001072	0.000877	0.000976		53.259	-0.001099	-0.001032	-0.001045
36.426	0.001186	0.001319	0.001402		40.499	0.00074	0.00076	0.000738		69.296	0.001071	0.000873	0.000975		53.288	-0.0011	-0.00103	-0.001044
36.44	0.001186	0.001319	0.001402		40.516	0.000741	0.00076	0.000739		69.339	0.00107	0.000869	0.000974		53.317	-0.0011	-0.001028	-0.001043
36.454	0.001186	0.001319	0.001403		40.534	0.000743	0.00076	0.000741		69.382	0.001069	0.000864	0.000973		53.346	-0.001101	-0.001027	-0.001042
36.469	0.001186	0.00132	0.001403		40.552	0.000745	0.00076	0.000742		69.425	0.001068	0.000859	0.000972		53.375	-0.001102	-0.001025	-0.001041
36.483	0.001186	0.00132	0.001403		40.57	0.000747	0.000761	0.000744		69.468	0.001067	0.000854	0.00097		53.405	-0.001103	-0.001023	-0.001041
36.497	0.001186	0.00132	0.001404		40.588	0.000748	0.000761	0.000745		69.511	0.001067	0.000849	0.00097		53.434	-0.001104	-0.001021	-0.00104
36.512	0.001186	0.001321	0.001404		40.606	0.00075	0.000762	0.000747		69.554	0.001066	0.000843	0.000969		53.463	-0.001105	-0.001019	-0.001039
36.526	0.001186	0.001321	0.001404		40.624	0.000752	0.000762	0.000748		69.597	0.001065	0.000838	0.000968		53.492	-0.001106	-0.001018	-0.001038
36.541	0.001186	0.001321	0.001405		40.642	0.000753	0.000763	0.000749		69.641	0.001065	0.000832	0.000968		53.521	-0.001107	-0.001016	-0.001037
36.555	0.001186	0.001322	0.001405		40.66	0.000755	0.000763	0.000751		69.684	0.001065	0.000827	0.000969		53.55	-0.001108	-0.001014	-0.001036
36.569	0.001186	0.001322	0.001406		40.678	0.000757	0.000764	0.000752		69.727	0.001064	0.000821	0.000969		53.579	-0.001109	-0.001012	-0.001035
36.584	0.001186	0.001323	0.001406		40.696	0.000759	0.000765	0.000754		69.77	0.001064	0.000816	0.00097		53.609	-0.00111	-0.001011	-0.001034
36.598	0.001186	0.001323	0.001406		40.714	0.00076	0.000765	0.000755		69.813	0.001064	0.000811	0.000972		53.638	-0.001112	-0.001009	-0.001033
36.612	0.001186	0.001323	0.001407		40.732	0.000762	0.000766	0.000757		69.856	0.001064	0.000806	0.000973		53.667	-0.001113	-0.001007	-0.001032
36.627	0.001186	0.001324	0.001407		40.75	0.000764	0.000767	0.000758		69.899	0.001064	0.000801	0.000976		53.696	-0.001115	-0.001006	-0.001031
36.641	0.001186	0.001324	0.001408		40.768	0.000765	0.000768	0.000759		69.942	0.001065	0.000796	0.000978		53.725	-0.001116	-0.001004	-0.00103
36.655	0.001186	0.001325	0.001408		40.786	0.000767	0.000768	0.000761		69.986	0.001065	0.000792	0.000981		53.754	-0.001118	-0.001003	-0.001029
36.67	0.001186	0.001325	0.001409		40.803	0.000768	0.000769	0.000762		70.029	0.001065	0.000787	0.000985		53.784	-0.001119	-0.001002	-0.001028
36.684	0.001186	0.001326	0.001409		40.821	0.00077	0.00077	0.000763		70.072	0.001066	0.000784	0.000989		53.813	-0.001121	-0.001	-0.001027
36.699	0.001186	0.001327	0.001409		40.839	0.000772	0.000771	0.000765		70.115	0.001066	0.00078	0.000993		53.842	-0.001122	-0.000999	-0.001026
36.713	0.001186	0.001327	0.00141		40.857	0.000773	0.000772	0.000766		70.158	0.001067	0.000777	0.000998		53.871	-0.001124	-0.000998	-0.001025
36.727	0.001186	0.001328	0.00141		40.875	0.000775	0.000773	0.000767		70.201	0.001067	0.000774	0.001003		53.9	-0.001126	-0.000996	-0.001024
36.742	0.001186	0.001328	0.001411		40.893	0.000776	0.000774	0.000768		70.244	0.001067	0.000772	0.001008		53.929	-0.001127	-0.000995	-0.001023
36.756	0.001187	0.001329	0.001411		40.911	0.000778	0.000776	0.00077		70.288	0.001068	0.00077	0.001014		53.958	-0.001129	-0.000994	-0.001021
36.77	0.001187	0.00133	0.001412		40.929	0.000779	0.000777	0.000771		70.331	0.001068	0.000769	0.00102		53.988	-0.001131	-0.000993	-0.00102
36.785	0.001187	0.00133	0.001412		40.947	0.00078	0.000778	0.000772		70.374	0.001068	0.000768	0.001026		54.017	-0.001132	-0.000992	-0.001019
36.799	0.001187	0.001331	0.001413		40.965	0.000782	0.000779	0.000773		70.417	0.001068	0.000768	0.001032		54.046	-0.001134	-0.000991	-0.001018
36.814	0.001187	0.001332	0.001413		40.983	0.000783	0.00078	0.000774		70.46	0.001067	0.000768	0.001038		54.075	-0.001136	-0.00099	-0.001017
36.828	0.001187	0.001333	0.001414		41.001	0.000785	0.000782	0.000775		70.503	0.001067	0.000768	0.001045		54.104	-0.001137	-0.000989	-0.001016
36.842	0.001188	0.001333	0.001414		41.019	0.000786	0.000783	0.000776		70.546	0.001066	0.00077	0.001051		54.133	-0.001139	-0.000989	-0.001015
36.857	0.001188	0.001334	0.001415		41.037	0.000787	0.000784	0.000777		70.589	0.001064	0.000771	0.001057		54.162	-0.00114	-0.000988	-0.001014
36.871	0.001188	0.001335	0.001415		41.055	0.000788	0.000786	0.000778		70.633	0.001063	0.000774	0.001064		54.192	-0.001142	-0.000987	-0.001012
36.885	0.001188	0.001336	0.001416		41.072	0.00079	0.000787	0.000779		70.676	0.001061	0.000777	0.00107		54.221	-0.001143	-0.000987	-0.001011
36.9	0.001189	0.001337	0.001416		41.09	0.000791	0.000789	0.00078		70.719	0.001059	0.00078	0.001076		54.25	-0.001144	-0.000986	-0.00101
36.914	0.001189	0.001337	0.001417		41.108	0.000792	0.00079	0.000781		70.762	0.001056	0.000784	0.001081		54.279	-0.001146	-0.000986	-0.001009
36.929	0.001189	0.001338	0.001417		41.126	0.000793	0.000792	0.000781		70.805	0.001053	0.000788	0.001087		54.308	-0.001147	-0.000985	-0.001008
36.943	0.001189	0.001339	0.001418		41.144	0.000794	0.000793	0.000782		70.848	0.001049	0.000793	0.001092		54.337	-0.001148	-0.000985	-0.001007
36.957	0.00119	0.00134	0.001418		41.162	0.000795	0.000795	0.000783		70.891	0.001045	0.000798	0.001097		54.366	-0.001149	-0.000984	-0.001006
36.972	0.00119	0.001341	0.001419		41.18	0.000796	0.000796	0.000783		70.934	0.001041	0.000804	0.001101		54.396	-0.00115	-0.000984	-0.001005
36.986	0.00119	0.001342	0.001419		41.198	0.000797	0.000798	0.000784		70.978	0.001036	0.00081	0.001105		54.425	-0.001151	-0.000983	-0.001004
37	0.001191	0.001343	0.001419		41.216	0.000798	0.000799	0.000785		71.021	0.001031	0.000816	0.001109		54.454	-0.001152	-0.000983	-0.001002
37.015	0.001191	0.001344	0.00142		41.234	0.000799	0.000801	0.000785		71.064	0.001025	0.000823	0.001112		54.483	-0.001152	-0.000982	-0.001001
37.029	0.001191	0.001345	0.00142		41.252	0.0008	0.000803	0.000786		71.107	0.00102	0.00083	0.001115		54.512	-0.001153	-0.000982	-0.001
37.043	0.001192	0.001345	0.001421		41.27	0.000801	0.000804	0.000786		71.15	0.001014	0.000837	0.001117		54.541	-0.001153	-0.000981	-0.000999
37.058	0.001192	0.001346	0.001421		41.288	0.000802	0.000806	0.000787		71.193	0.001007	0.000845	0.001119		54.571	-0.001153	-0.000981	-0.000998
37.072	0.001192	0.001347	0.001422		41.306	0.000803	0.000807	0.000787		71.236	0.001001	0.000852	0.001121		54.6	-0.001153	-0.00098	-0.000997
37.087	0.001193	0.001348	0.001422		41.324	0.000804	0.000809	0.000787		71.279	0.000994	0.000859	0.001122		54.629	-0.001153	-0.00098	-0.000996
37.101	0.001193	0.001349	0.001422		41.341	0.000805	0.000811	0.000788		71.323	0.000987	0.000867	0.001123		54.658	-0.001153	-0.000979	-0.000995
37.115	0.001193	0.00135	0.001423		41.359	0.000806	0.000812	0.000788		71.366	0.00098	0.000874	0.001123		54.687	-0.001153	-0.000979	-0.000994
37.13	0.001194	0.001351	0.001423		41.377	0.000806	0.000814	0.000788		71.409	0.000973	0.000882	0.001123		54.716	-0.001152	-0.000978	-0.000993
37.144	0.001194	0.001352	0.001423		41.395	0.000807	0.000816	0.000788		71.452	0.000966	0.000889	0.001123		54.745	-0.001152	-0.000977	-0.000992
37.158	0.001195	0.001353	0.001424		41.413	0.000808	0.000817	0.000788		71.495	0.000959	0.000896	0.001123		54.775	-0.001151	-0.000977	-0.000991
37.173	0.001195	0.001354	0.001424		41.431	0.000809	0.000819	0.000788		71.538	0.000952	0.000903	0.001122		54.804	-0.00115	-0.000976	-0.00099
37.187	0.001196	0.001355	0.001425		41.449	0.000809	0.00082	0.000788		71.581	0.000945	0.00091	0.001122		54.833	-0.001149	-0.000975	-0.000989
37.202	0.001196	0.001356	0.001425		41.467	0.00081	0.000822	0.000788		71.624	0.000938	0.000917	0.001121		54.862	-0.001148	-0.000975	-0.000988
37.216	0.001196	0.001357	0.001425		41.485	0.000811	0.000823	0.000788		71.668	0.000931	0.000924	0.00112		54.891	-0.001146	-0.000974	-0.000987
37.23	0.001197	0.001358	0.001425		41.503	0.000811	0.000825	0.000788		71.711	0.000925	0.000931	0.001119		54.92	-0.001145	-0.000973	-0.000986
37.245	0.001197	0.001359	0.001426		41.521	0.000812	0.000827	0.000788		71.754	0.000919	0.000937	0.001118		54.949	-0.001143	-0.000972	-0.000985
37.259	0.001198	0.00136	0.001426		41.539	0.000812	0.000828	0.000788		71.797	0.000913	0.000943	0.001118		54.979	-0.001141	-0.000971	-0.000984
37.273	0.001198	0.001361	0.001426		41.557	0.000813	0.000829	0.000788		71.84	0.000907	0.00095	0.001117		55.008	-0.001139	-0.00097	-0.000983
37.288	0.001199	0.001362	0.001427		41.575	0.000813	0.000831	0.000787		71.883	0.000902	0.000956	0.001116		55.037	-0.001137	-0.000969	-0.000982
37.302	0.001199	0.001363	0.001427		41.593	0.000814	0.000832	0.000787		71.926	0.000897	0.000962	0.001116		55.066	-0.001134	-0.000968	-0.000981
37.317	0.0012	0.001364	0.001427		41.61	0.000814	0.000834	0.000787		71.97	0.000892	0.000968	0.001116		55.095	-0.001132	-0.000967	-0.00098
37.331	0.0012	0.001365	0.001427		41.628	0.000815	0.000835	0.000786		72.013	0.000888	0.000974	0.001116		55.124	-0.001129	-0.000966	-0.000979
37.345	0.001201	0.001366	0.001427		41.646	0.000815	0.000836	0.000786		72.056	0.000885	0.000979	0.001116		55.154	-0.001126	-0.000965	-0.000978
37.36	0.001201	0.001367	0.001428		41.664	0.000816	0.000838	0.000785		72.099	0.000882	0.000985	0.001117		55.183	-0.001123	-0.000964	-0.000977
37.374	0.001202	0.001368	0.001428		41.682	0.000816	0.000839	0.000785		72.142	0.000879	0.000991	0.001117		55.212	-0.00112	-0.000963	-0.000976
37.388	0.001203	0.001369	0.001428		41.7	0.000817	0.00084	0.000784		72.185	0.000877	0.000996	0.001118		55.241	-0.001117	-0.000962	-0.000975
37.403	0.001203	0.00137	0.001428		41.718	0.000817	0.000841	0.000784		72.228	0.000876	0.001002	0.001119		55.27	-0.001114	-0.000961	-0.000974
37.417	0.001204	0.001371	0.001428		41.736	0.000817	0.000843	0.000783		72.271	0.000876	0.001007	0.00112		55.299	-0.00111	-0.00096	-0.000973
37.432	0.001204	0.001372	0.001428		41.754	0.000818	0.000844	0.000783		72.315	0.000876	0.001012	0.001121		55.328	-0.001106	-0.000959	-0.000971
37.446	0.001205	0.001373	0.001428		41.772	0.000818	0.000845	0.000782		72.358	0.000876	0.001017	0.001123		55.358	-0.001102	-0.000958	-0.00097
37.46	0.001205	0.001373	0.001429		41.79	0.000818	0.000846	0.000781		72.401	0.000878	0.001023	0.001124		55.387	-0.001098	-0.000957	-0.000969
37.475	0.001206	0.001374	0.001429		41.808	0.000819	0.000847	0.000781		72.444	0.00088	0.001028	0.001125		55.416	-0.001094	-0.000956	-0.000967
37.489	0.001206	0.001375	0.001429		41.826	0.000819	0.000848	0.00078		72.487	0.000882	0.001033	0.001127		55.445	-0.00109	-0.000955	-0.000966
37.503	0.001207	0.001376	0.001429		41.844	0.000819	0.000849	0.000779		72.53	0.000886	0.001038	0.001128		55.474	-0.001086	-0.000954	-0.000964
37.518	0.001208	0.001377	0.001429		41.862	0.00082	0.00085	0.000778		72.573	0.000889	0.001043	0.001129		55.503	-0.001081	-0.000953	-0.000963
37.532	0.001208	0.001378	0.001429		41.879	0.00082	0.000851	0.000777		72.616	0.000894	0.001048	0.00113		55.532	-0.001076	-0.000952	-0.000961
37.546	0.001209	0.001379	0.001429		41.897	0.00082	0.000851	0.000777		72.66	0.000898	0.001053	0.00113		55.562	-0.001071	-0.000951	-0.000959
37.561	0.001209	0.001379	0.001429		41.915	0.00082	0.000852	0.000776		72.703	0.000904	0.001058	0.001131		55.591	-0.001067	-0.00095	-0.000958
37.575	0.00121	0.00138	0.001429		41.933	0.000821	0.000853	0.000775		72.746	0.00091	0.001063	0.001131		55.62	-0.001061	-0.000949	-0.000956
37.59	0.00121	0.001381	0.001429		41.951	0.000821	0.000854	0.000774		72.789	0.000916	0.001068	0.001131		55.649	-0.001056	-0.000948	-0.000954
37.604	0.001211	0.001382	0.001429		41.969	0.000821	0.000855	0.000773		72.832	0.000922	0.001073	0.001131		55.678	-0.001051	-0.000947	-0.000952
37.618	0.001212	0.001382	0.001429		41.987	0.000821	0.000855	0.000772		72.875	0.000929	0.001078	0.00113		55.707	-0.001046	-0.000947	-0.00095
37.633	0.001212	0.001383	0.001429		42.005	0.000822	0.000856	0.000771		72.918	0.000936	0.001084	0.001129		55.736	-0.00104	-0.000946	-0.000948
37.647	0.001213	0.001384	0.001429		42.023	0.000822	0.000857	0.00077		72.961	0.000944	0.001089	0.001128		55.766	-0.001035	-0.000945	-0.000945
37.661	0.001213	0.001384	0.001429		42.041	0.000822	0.000857	0.000769		73.005	0.000951	0.001094	0.001126		55.795	-0.001029	-0.000944	-0.000943
37.676	0.001214	0.001385	0.001429		42.059	0.000822	0.000858	0.000768		73.048	0.000959	0.001099	0.001124		55.824	-0.001023	-0.000943	-0.000941
37.69	0.001214	0.001386	0.001429		42.077	0.000823	0.000858	0.000767		73.091	0.000967	0.001104	0.001121		55.853	-0.001017	-0.000943	-0.000938
37.705	0.001215	0.001386	0.001428		42.095	0.000823	0.000859	0.000766		73.134	0.000975	0.00111	0.001118		55.882	-0.001011	-0.000942	-0.000936
37.719	0.001215	0.001387	0.001428		42.113	0.000823	0.00086	0.000765		73.177	0.000983	0.001115	0.001115		55.911	-0.001005	-0.000941	-0.000933
37.733	0.001216	0.001388	0.001428		42.131	0.000824	0.00086	0.000764		73.22	0.000991	0.00112	0.001112		55.941	-0.000999	-0.00094	-0.00093
37.748	0.001216	0.001388	0.001428		42.148	0.000824	0.000861	0.000763		73.263	0.000999	0.001125	0.001108		55.97	-0.000993	-0.00094	-0.000928
37.762	0.001217	0.001389	0.001428		42.166	0.000824	0.000861	0.000762		73.306	0.001008	0.00113	0.001104		55.999	-0.000987	-0.000939	-0.000925
37.776	0.001217	0.001389	0.001428		42.184	0.000825	0.000861	0.000761		73.35	0.001016	0.001135	0.0011		56.028	-0.00098	-0.000938	-0.000922
37.791	0.001218	0.00139	0.001428		42.202	0.000825	0.000862	0.00076		73.393	0.001024	0.00114	0.001095		56.057	-0.000974	-0.000937	-0.000919
37.805	0.001218	0.00139	0.001428		42.22	0.000825	0.000862	0.000758		73.436	0.001032	0.001145	0.00109		56.086	-0.000968	-0.000936	-0.000916
37.82	0.001219	0.001391	0.001428		42.238	0.000826	0.000863	0.000757		73.479	0.00104	0.00115	0.001086		56.115	-0.000961	-0.000935	-0.000913
37.834	0.001219	0.001391	0.001428		42.256	0.000826	0.000863	0.000756		73.522	0.001048	0.001155	0.001081		56.145	-0.000955	-0.000934	-0.00091
37.848	0.00122	0.001392	0.001427		42.274	0.000826	0.000863	0.000755		73.565	0.001056	0.001159	0.001076		56.174	-0.000948	-0.000934	-0.000906
37.863	0.00122	0.001392	0.001427		42.292	0.000827	0.000864	0.000754		73.608	0.001064	0.001164	0.001071		56.203	-0.000942	-0.000933	-0.000903
37.877	0.001221	0.001393	0.001427		42.31	0.000827	0.000864	0.000752		73.652	0.001072	0.001168	0.001066		56.232	-0.000935	-0.000932	-0.0009
37.891	0.001221	0.001393	0.001427		42.328	0.000828	0.000865	0.000751		73.695	0.00108	0.001172	0.001061		56.261	-0.000929	-0.000931	-0.000896
37.906	0.001222	0.001393	0.001427		42.346	0.000828	0.000865	0.00075		73.738	0.001088	0.001177	0.001056		56.29	-0.000922	-0.000929	-0.000893
37.92	0.001222	0.001394	0.001427		42.364	0.000828	0.000865	0.000749		73.781	0.001095	0.001181	0.001052		56.319	-0.000916	-0.000928	-0.00089
37.934	0.001222	0.001394	0.001427		42.382	0.000829	0.000865	0.000747		73.824	0.001103	0.001185	0.001047		56.349	-0.000909	-0.000927	-0.000886
37.949	0.001223	0.001394	0.001427		42.4	0.000829	0.000866	0.000746		73.867	0.001111	0.001189	0.001043		56.378	-0.000902	-0.000926	-0.000882
37.963	0.001223	0.001395	0.001427		42.418	0.00083	0.000866	0.000745		73.91	0.001119	0.001193	0.001039		56.407	-0.000896	-0.000925	-0.000879
37.978	0.001223	0.001395	0.001426		42.435	0.00083	0.000866	0.000743		73.953	0.001127	0.001196	0.001036		56.436	-0.000889	-0.000923	-0.000875
37.992	0.001224	0.001395	0.001426		42.453	0.000831	0.000867	0.000742		73.997	0.001134	0.0012	0.001033		56.465	-0.000883	-0.000922	-0.000872
38.006	0.001224	0.001395	0.001426		42.471	0.000831	0.000867	0.000741		74.04	0.001142	0.001204	0.00103		56.494	-0.000876	-0.000921	-0.000868
38.021	0.001224	0.001396	0.001426		42.489	0.000832	0.000867	0.000739		74.083	0.00115	0.001208	0.001027		56.524	-0.00087	-0.000919	-0.000864
38.035	0.001225	0.001396	0.001426		42.507	0.000833	0.000867	0.000738		74.126	0.001157	0.001212	0.001025		56.553	-0.000863	-0.000917	-0.000861
38.049	0.001225	0.001396	0.001426		42.525	0.000833	0.000868	0.000736		74.169	0.001165	0.001216	0.001024		56.582	-0.000857	-0.000916	-0.000857
38.064	0.001225	0.001396	0.001426		42.543	0.000834	0.000868	0.000735		74.212	0.001173	0.001219	0.001023		56.611	-0.000851	-0.000914	-0.000853
38.078	0.001226	0.001396	0.001426		42.561	0.000834	0.000868	0.000733		74.255	0.001181	0.001223	0.001023		56.64	-0.000844	-0.000912	-0.000849
38.093	0.001226	0.001396	0.001426		42.579	0.000835	0.000868	0.000732		74.298	0.001189	0.001227	0.001023		56.669	-0.000838	-0.00091	-0.000845
38.107	0.001226	0.001397	0.001426		42.597	0.000836	0.000869	0.00073		74.342	0.001197	0.001231	0.001023		56.698	-0.000832	-0.000908	-0.000841
38.121	0.001226	0.001397	0.001426		42.615	0.000836	0.000869	0.000729		74.385	0.001205	0.001235	0.001025		56.728	-0.000825	-0.000906	-0.000838
38.136	0.001227	0.001397	0.001426		42.633	0.000837	0.000869	0.000727		74.428	0.001213	0.001239	0.001026		56.757	-0.000819	-0.000904	-0.000834
38.15	0.001227	0.001397	0.001426		42.651	0.000838	0.000869	0.000725		74.471	0.001221	0.001243	0.001029		56.786	-0.000813	-0.000901	-0.00083
38.164	0.001227	0.001397	0.001426		42.669	0.000838	0.000869	0.000724		74.514	0.001229	0.001247	0.001031		56.815	-0.000807	-0.000899	-0.000826
38.179	0.001227	0.001397	0.001426		42.687	0.000839	0.00087	0.000722		74.557	0.001237	0.00125	0.001034		56.844	-0.0008	-0.000896	-0.000822
38.193	0.001228	0.001397	0.001426		42.704	0.00084	0.00087	0.00072		74.6	0.001245	0.001254	0.001038		56.873	-0.000794	-0.000893	-0.000818
38.208	0.001228	0.001397	0.001426		42.722	0.00084	0.00087	0.000719		74.643	0.001253	0.001258	0.001042		56.902	-0.000788	-0.00089	-0.000814
38.222	0.001228	0.001397	0.001426		42.74	0.000841	0.00087	0.000717		74.687	0.001261	0.001262	0.001047		56.932	-0.000782	-0.000887	-0.00081
38.236	0.001228	0.001397	0.001426		42.758	0.000842	0.000871	0.000715		74.73	0.001269	0.001266	0.001052		56.961	-0.000776	-0.000884	-0.000805
38.251	0.001228	0.001397	0.001426		42.776	0.000843	0.000871	0.000713		74.773	0.001278	0.001269	0.001057		56.99	-0.00077	-0.00088	-0.000801
38.265	0.001228	0.001397	0.001427		42.794	0.000843	0.000871	0.000711		74.816	0.001286	0.001273	0.001062		57.019	-0.000764	-0.000877	-0.000797
38.279	0.001229	0.001397	0.001427		42.812	0.000844	0.000871	0.000709		74.859	0.001294	0.001277	0.001068		57.048	-0.000758	-0.000873	-0.000793
38.294	0.001229	0.001397	0.001427		42.83	0.000845	0.000872	0.000707		74.902	0.001302	0.001281	0.001074		57.077	-0.000752	-0.000869	-0.000789
38.308	0.001229	0.001397	0.001427		42.848	0.000845	0.000872	0.000705		74.945	0.001309	0.001284	0.001081		57.106	-0.000747	-0.000865	-0.000784
38.322	0.001229	0.001397	0.001427		42.866	0.000846	0.000872	0.000703		74.988	0.001317	0.001288	0.001087		57.136	-0.000741	-0.000861	-0.00078
38.337	0.001229	0.001397	0.001427		42.884	0.000847	0.000872	0.000701		75.032	0.001325	0.001292	0.001094		57.165	-0.000735	-0.000857	-0.000776
38.351	0.001229	0.001397	0.001428		42.902	0.000848	0.000873	0.000699		75.075	0.001332	0.001296	0.001101		57.194	-0.000729	-0.000852	-0.000771
38.366	0.001229	0.001397	0.001428		42.92	0.000848	0.000873	0.000697		75.118	0.00134	0.001299	0.001108		57.223	-0.000724	-0.000847	-0.000767
38.38	0.001229	0.001397	0.001428		42.938	0.000849	0.000873	0.000695		75.161	0.001347	0.001302	0.001115		57.252	-0.000718	-0.000843	-0.000763
38.394	0.001229	0.001397	0.001428		42.956	0.00085	0.000873	0.000693		75.204	0.001354	0.001306	0.001122		57.281	-0.000712	-0.000838	-0.000758
38.409	0.001229	0.001396	0.001429		42.973	0.00085	0.000874	0.000691		75.247	0.00136	0.001309	0.001129		57.311	-0.000707	-0.000833	-0.000754
38.423	0.001229	0.001396	0.001429		42.991	0.000851	0.000874	0.000689		75.29	0.001367	0.001312	0.001136		57.34	-0.000701	-0.000827	-0.000749
38.437	0.001229	0.001396	0.001429		43.009	0.000852	0.000874	0.000686		75.334	0.001373	0.001314	0.001143		57.369	-0.000695	-0.000822	-0.000745
38.452	0.00123	0.001396	0.00143		43.027	0.000853	0.000874	0.000684		75.377	0.001379	0.001317	0.00115		57.398	-0.00069	-0.000817	-0.000741
38.466	0.00123	0.001396	0.00143		43.045	0.000853	0.000874	0.000682		75.42	0.001384	0.001319	0.001157		57.427	-0.000684	-0.000811	-0.000736
38.481	0.00123	0.001396	0.00143		43.063	0.000854	0.000875	0.000679		75.463	0.001389	0.00132	0.001164		57.456	-0.000679	-0.000806	-0.000732
38.495	0.00123	0.001396	0.001431		43.081	0.000854	0.000875	0.000677		75.506	0.001394	0.001322	0.001171		57.485	-0.000673	-0.0008	-0.000727
38.509	0.00123	0.001395	0.001431		43.099	0.000855	0.000875	0.000675		75.549	0.001399	0.001323	0.001178		57.515	-0.000668	-0.000794	-0.000723
38.524	0.00123	0.001395	0.001431		43.117	0.000856	0.000875	0.000672		75.592	0.001403	0.001324	0.001184		57.544	-0.000663	-0.000788	-0.000718
38.538	0.00123	0.001395	0.001432		43.135	0.000856	0.000876	0.00067		75.635	0.001407	0.001324	0.001191		57.573	-0.000657	-0.000782	-0.000714
38.552	0.00123	0.001395	0.001432		43.153	0.000857	0.000876	0.000667		75.679	0.00141	0.001324	0.001197		57.602	-0.000652	-0.000776	-0.000709
38.567	0.00123	0.001395	0.001433		43.171	0.000857	0.000876	0.000665		75.722	0.001413	0.001324	0.001204		57.631	-0.000646	-0.00077	-0.000705
38.581	0.00123	0.001395	0.001433		43.189	0.000858	0.000876	0.000662		75.765	0.001416	0.001324	0.00121		57.66	-0.000641	-0.000764	-0.0007
38.596	0.00123	0.001394	0.001433		43.207	0.000858	0.000877	0.000659		75.808	0.001419	0.001323	0.001216		57.689	-0.000636	-0.000758	-0.000695
38.61	0.00123	0.001394	0.001434		43.225	0.000859	0.000877	0.000657		75.851	0.001421	0.001322	0.001222		57.719	-0.00063	-0.000751	-0.000691
38.624	0.00123	0.001394	0.001434		43.242	0.000859	0.000877	0.000654		75.894	0.001423	0.00132	0.001228		57.748	-0.000625	-0.000745	-0.000686
38.639	0.00123	0.001394	0.001435		43.26	0.00086	0.000877	0.000651		75.937	0.001425	0.001318	0.001233		57.777	-0.00062	-0.000738	-0.000681
38.653	0.00123	0.001394	0.001435		43.278	0.00086	0.000877	0.000649		75.98	0.001427	0.001316	0.001239		57.806	-0.000614	-0.000732	-0.000677
38.667	0.00123	0.001394	0.001436		43.296	0.000861	0.000878	0.000646		76.024	0.001428	0.001314	0.001244		57.835	-0.000609	-0.000725	-0.000672
38.682	0.00123	0.001393	0.001436		43.314	0.000861	0.000878	0.000643		76.067	0.00143	0.001311	0.001249		57.864	-0.000604	-0.000719	-0.000667
38.696	0.00123	0.001393	0.001437		43.332	0.000862	0.000878	0.00064		76.11	0.001431	0.001308	0.001254		57.894	-0.000598	-0.000712	-0.000662
38.71	0.00123	0.001393	0.001437		43.35	0.000862	0.000878	0.000638		76.153	0.001432	0.001305	0.001259		57.923	-0.000593	-0.000706	-0.000657
38.725	0.00123	0.001393	0.001438		43.368	0.000862	0.000878	0.000635		76.196	0.001433	0.001302	0.001264		57.952	-0.000587	-0.000699	-0.000652
38.739	0.00123	0.001393	0.001438		43.386	0.000863	0.000878	0.000632		76.239	0.001434	0.001299	0.001268		57.981	-0.000582	-0.000692	-0.000647
38.754	0.00123	0.001393	0.001439		43.404	0.000863	0.000879	0.000629		76.282	0.001435	0.001296	0.001273		58.01	-0.000577	-0.000686	-0.000642
38.768	0.00123	0.001392	0.001439		43.422	0.000863	0.000879	0.000626		76.325	0.001436	0.001292	0.001277		58.039	-0.000571	-0.000679	-0.000637
38.782	0.00123	0.001392	0.00144		43.44	0.000863	0.000879	0.000623		76.369	0.001437	0.001289	0.001282		58.068	-0.000565	-0.000672	-0.000632
38.797	0.00123	0.001392	0.00144		43.458	0.000863	0.000879	0.00062		76.412	0.001438	0.001286	0.001286		58.098	-0.00056	-0.000666	-0.000627
38.811	0.00123	0.001392	0.001441		43.476	0.000864	0.000879	0.000617		76.455	0.00144	0.001283	0.00129		58.127	-0.000554	-0.000659	-0.000621
38.825	0.00123	0.001392	0.001441		43.494	0.000864	0.000879	0.000615		76.498	0.001441	0.00128	0.001294		58.156	-0.000549	-0.000652	-0.000616
38.84	0.00123	0.001392	0.001442		43.511	0.000864	0.000879	0.000612		76.541	0.001442	0.001277	0.001298		58.185	-0.000543	-0.000645	-0.000611
38.854	0.00123	0.001391	0.001442		43.529	0.000864	0.000879	0.000609		76.584	0.001443	0.001274	0.001302		58.214	-0.000537	-0.000639	-0.000605
38.869	0.001231	0.001391	0.001443		43.547	0.000864	0.000879	0.000606		76.627	0.001444	0.001271	0.001306		58.243	-0.000531	-0.000632	-0.0006
38.883	0.001231	0.001391	0.001443		43.565	0.000864	0.000879	0.000603		76.671	0.001445	0.001269	0.00131		58.272	-0.000525	-0.000625	-0.000594
38.897	0.001231	0.001391	0.001444		43.583	0.000864	0.000879	0.0006		76.714	0.001447	0.001267	0.001314		58.302	-0.000519	-0.000618	-0.000588
38.912	0.001231	0.001391	0.001444		43.601	0.000864	0.000879	0.000597		76.757	0.001448	0.001265	0.001318		58.331	-0.000513	-0.000611	-0.000582
38.926	0.001231	0.001391	0.001445		43.619	0.000863	0.000879	0.000594		76.8	0.00145	0.001263	0.001321		58.36	-0.000506	-0.000604	-0.000576
38.94	0.001231	0.001391	0.001445		43.637	0.000863	0.000879	0.000591		76.843	0.001451	0.001262	0.001325		58.389	-0.0005	-0.000597	-0.00057
38.955	0.001231	0.00139	0.001446		43.655	0.000863	0.000879	0.000588		76.886	0.001452	0.001261	0.001329		58.418	-0.000494	-0.00059	-0.000564
38.969	0.001232	0.00139	0.001446		43.673	0.000863	0.000879	0.000585		76.929	0.001454	0.00126	0.001332		58.447	-0.000487	-0.000583	-0.000558
38.984	0.001232	0.00139	0.001446		43.691	0.000862	0.000878	0.000582		76.972	0.001455	0.00126	0.001336		58.476	-0.00048	-0.000576	-0.000551
38.998	0.001232	0.00139	0.001447		43.709	0.000862	0.000878	0.000579		77.016	0.001457	0.001261	0.00134		58.506	-0.000473	-0.000569	-0.000545
39.012	0.001232	0.00139	0.001447		43.727	0.000862	0.000878	0.000577		77.059	0.001458	0.001262	0.001343		58.535	-0.000466	-0.000561	-0.000538
39.027	0.001232	0.00139	0.001448		43.745	0.000861	0.000878	0.000574		77.102	0.00146	0.001263	0.001347		58.564	-0.000459	-0.000554	-0.000532
39.041	0.001233	0.00139	0.001448		43.763	0.000861	0.000877	0.000571		77.145	0.001461	0.001264	0.00135		58.593	-0.000452	-0.000546	-0.000525
39.055	0.001233	0.00139	0.001448		43.78	0.00086	0.000877	0.000568		77.188	0.001462	0.001267	0.001354		58.622	-0.000445	-0.000539	-0.000518
39.07	0.001233	0.001389	0.001449		43.798	0.00086	0.000877	0.000565		77.231	0.001463	0.001269	0.001358		58.651	-0.000437	-0.000531	-0.000511
39.084	0.001234	0.001389	0.001449		43.816	0.000859	0.000876	0.000562		77.274	0.001464	0.001272	0.001361		58.681	-0.000429	-0.000523	-0.000504
39.098	0.001234	0.001389	0.00145		43.834	0.000858	0.000876	0.00056		77.317	0.001465	0.001275	0.001365		58.71	-0.000421	-0.000515	-0.000496
39.113	0.001234	0.001389	0.00145		43.852	0.000858	0.000875	0.000557		77.361	0.001465	0.001279	0.001369		58.739	-0.000413	-0.000507	-0.000489
39.127	0.001235	0.001389	0.00145		43.87	0.000857	0.000875	0.000554		77.404	0.001466	0.001283	0.001373		58.768	-0.000405	-0.000499	-0.000481
39.142	0.001235	0.001389	0.001451		43.888	0.000856	0.000874	0.000552		77.447	0.001466	0.001287	0.001377		58.797	-0.000397	-0.000491	-0.000473
39.156	0.001235	0.001389	0.001451		43.906	0.000855	0.000874	0.000549		77.49	0.001466	0.001292	0.001381		58.826	-0.000388	-0.000482	-0.000465
39.17	0.001236	0.001389	0.001451		43.924	0.000854	0.000873	0.000546		77.533	0.001466	0.001296	0.001385		58.855	-0.000379	-0.000474	-0.000457
39.185	0.001236	0.001389	0.001451		43.942	0.000853	0.000872	0.000544		77.576	0.001466	0.001301	0.001389		58.885	-0.00037	-0.000465	-0.000449
39.199	0.001237	0.001389	0.001452		43.96	0.000852	0.000872	0.000541		77.619	0.001466	0.001306	0.001393		58.914	-0.000361	-0.000456	-0.00044
39.213	0.001237	0.001389	0.001452		43.978	0.000851	0.000871	0.000539		77.662	0.001466	0.001311	0.001397		58.943	-0.000352	-0.000447	-0.000431
39.228	0.001238	0.001389	0.001452		43.996	0.00085	0.00087	0.000536		77.706	0.001465	0.001316	0.001401		58.972	-0.000343	-0.000438	-0.000423
39.242	0.001238	0.001389	0.001452		44.014	0.000849	0.000869	0.000534		77.749	0.001465	0.001321	0.001405		59.001	-0.000333	-0.000428	-0.000414
39.257	0.001239	0.001389	0.001453		44.032	0.000848	0.000869	0.000531		77.792	0.001464	0.001326	0.001409		59.03	-0.000323	-0.000419	-0.000404
39.271	0.001239	0.001389	0.001453		44.049	0.000847	0.000868	0.000529		77.835	0.001463	0.001331	0.001413		59.059	-0.000313	-0.000409	-0.000395
39.285	0.00124	0.001389	0.001453		44.067	0.000845	0.000867	0.000527		77.878	0.001463	0.001336	0.001416		59.089	-0.000303	-0.000399	-0.000385
39.3	0.001241	0.001388	0.001453		44.085	0.000844	0.000866	0.000525		77.921	0.001462	0.001341	0.00142		59.118	-0.000293	-0.000389	-0.000375
39.314	0.001241	0.001388	0.001453		44.103	0.000843	0.000865	0.000522		77.964	0.001461	0.001346	0.001424		59.147	-0.000282	-0.000378	-0.000365
39.328	0.001242	0.001388	0.001453		44.121	0.000841	0.000864	0.00052		78.007	0.00146	0.001351	0.001427		59.176	-0.000271	-0.000367	-0.000355
39.343	0.001243	0.001388	0.001453		44.139	0.00084	0.000863	0.000518		78.051	0.001459	0.001356	0.001431		59.205	-0.00026	-0.000356	-0.000345
39.357	0.001244	0.001388	0.001453		44.157	0.000839	0.000862	0.000516		78.094	0.001458	0.00136	0.001434		59.234	-0.000249	-0.000345	-0.000334
39.372	0.001244	0.001388	0.001453		44.175	0.000837	0.000861	0.000514		78.137	0.001458	0.001365	0.001438		59.264	-0.000238	-0.000334	-0.000323
39.386	0.001245	0.001388	0.001453		44.193	0.000836	0.00086	0.000512		78.18	0.001457	0.00137	0.001441		59.293	-0.000226	-0.000322	-0.000312
39.4	0.001246	0.001388	0.001453		44.211	0.000834	0.000858	0.00051		78.223	0.001457	0.001374	0.001444		59.322	-0.000214	-0.00031	-0.0003
39.415	0.001247	0.001388	0.001453		44.229	0.000832	0.000857	0.000508		78.266	0.001456	0.001378	0.001447		59.351	-0.000203	-0.000298	-0.000289
39.429	0.001248	0.001388	0.001453		44.247	0.000831	0.000856	0.000506		78.309	0.001456	0.001382	0.00145		59.38	-0.00019	-0.000285	-0.000277
39.443	0.001249	0.001388	0.001453		44.265	0.000829	0.000855	0.000504		78.353	0.001456	0.001386	0.001453		59.409	-0.000178	-0.000272	-0.000264
39.458	0.001249	0.001388	0.001453		44.283	0.000827	0.000854	0.000502		78.396	0.001456	0.00139	0.001456		59.438	-0.000165	-0.000259	-0.000252
39.472	0.00125	0.001388	0.001453		44.301	0.000825	0.000852	0.0005		78.439	0.001456	0.001394	0.001459		59.468	-0.000152	-0.000246	-0.000239
39.486	0.001251	0.001388	0.001453		44.319	0.000824	0.000851	0.000498		78.482	0.001457	0.001398	0.001463		59.497	-0.000139	-0.000232	-0.000226
39.501	0.001252	0.001388	0.001453		44.336	0.000822	0.00085	0.000497		78.525	0.001457	0.001401	0.001466		59.526	-0.000126	-0.000218	-0.000213
39.515	0.001253	0.001388	0.001452		44.354	0.00082	0.000848	0.000495		78.568	0.001458	0.001405	0.001469		59.555	-0.000112	-0.000204	-0.000199
39.53	0.001254	0.001388	0.001452		44.372	0.000818	0.000847	0.000493		78.611	0.001459	0.001409	0.001473		59.584	-9.9e-05	-0.00019	-0.000185
39.544	0.001256	0.001388	0.001452		44.39	0.000816	0.000846	0.000491		78.654	0.00146	0.001413	0.001477		59.613	-8.4e-05	-0.000175	-0.000171
39.558	0.001257	0.001388	0.001452		44.408	0.000814	0.000844	0.00049		78.698	0.001462	0.001416	0.001481		59.642	-7e-05	-0.00016	-0.000157
39.573	0.001258	0.001388	0.001451		44.426	0.000812	0.000843	0.000488		78.741	0.001464	0.00142	0.001486		59.672	-5.6e-05	-0.000144	-0.000142
39.587	0.001259	0.001388	0.001451		44.444	0.00081	0.000842	0.000487		78.784	0.001465	0.001424	0.001491		59.701	-4.1e-05	-0.000128	-0.000127
39.601	0.00126	0.001388	0.001451		44.462	0.000808	0.00084	0.000485		78.827	0.001467	0.001428	0.001496		59.73	-2.6e-05	-0.000112	-0.000112
39.616	0.001261	0.001388	0.00145		44.48	0.000806	0.000839	0.000483		78.87	0.00147	0.001433	0.001501		59.759	-1e-05	-9.6e-05	-9.6e-05
39.63	0.001262	0.001388	0.00145		44.498	0.000804	0.000837	0.000482		78.913	0.001472	0.001437	0.001507		59.788	6e-06	-7.9e-05	-8e-05
39.645	0.001264	0.001388	0.001449		44.516	0.000802	0.000836	0.00048		78.956	0.001475	0.001442	0.001513		59.817	2.2e-05	-6.2e-05	-6.4e-05
39.659	0.001265	0.001388	0.001449		44.534	0.0008	0.000834	0.000479		78.999	0.001477	0.001447	0.00152		59.846	3.8e-05	-4.4e-05	-4.7e-05
39.673	0.001266	0.001388	0.001449		44.552	0.000797	0.000833	0.000477		79.043	0.00148	0.001452	0.001527		59.876	5.4e-05	-2.6e-05	-3e-05
39.688	0.001267	0.001388	0.001448		44.57	0.000795	0.000831	0.000476		79.086	0.001483	0.001457	0.001534		59.905	7.1e-05	-8e-06	-1.3e-05
39.702	0.001269	0.001388	0.001448		44.588	0.000793	0.00083	0.000475		79.129	0.001486	0.001463	0.001542		59.934	8.8e-05	1e-05	4e-06
39.716	0.00127	0.001388	0.001447		44.605	0.000791	0.000828	0.000473		79.172	0.001489	0.001469	0.00155		59.963	0.000106	2.9e-05	2.2e-05
39.731	0.001271	0.001388	0.001447		44.623	0.000788	0.000827	0.000472		79.215	0.001492	0.001475	0.001559		59.992	0.000124	4.9e-05	4e-05
39.745	0.001273	0.001388	0.001446		44.641	0.000786	0.000825	0.00047		79.258	0.001495	0.001482	0.001568		60.021	0.000142	6.9e-05	5.9e-05
39.76	0.001274	0.001388	0.001445		44.659	0.000784	0.000824	0.000469		79.301	0.001498	0.001488	0.001577		60.051	0.00016	8.9e-05	7.8e-05
39.774	0.001275	0.001388	0.001445		44.677	0.000782	0.000822	0.000467		79.344	0.001502	0.001496	0.001586		60.08	0.000179	0.000109	9.7e-05
39.788	0.001277	0.001388	0.001444		44.695	0.000779	0.000821	0.000466		79.388	0.001505	0.001503	0.001596		60.109	0.000198	0.00013	0.000117
39.803	0.001278	0.001388	0.001444		44.713	0.000777	0.000819	0.000465		79.431	0.001508	0.001511	0.001606		60.138	0.000218	0.000152	0.000137
39.817	0.00128	0.001388	0.001443		44.731	0.000775	0.000818	0.000463		79.474	0.001511	0.001518	0.001617		60.167	0.000238	0.000173	0.000157
39.831	0.001281	0.001388	0.001442		44.749	0.000772	0.000816	0.000462		79.517	0.001515	0.001526	0.001628		60.196	0.000258	0.000196	0.000178
39.846	0.001283	0.001388	0.001442		44.767	0.00077	0.000815	0.000461		79.56	0.001518	0.001535	0.001639		60.225	0.000279	0.000218	0.000199
39.86	0.001284	0.001388	0.001441		44.785	0.000768	0.000813	0.000459		79.603	0.001521	0.001543	0.00165		60.255	0.0003	0.000241	0.00022
39.874	0.001285	0.001388	0.00144		44.803	0.000765	0.000812	0.000458		79.646	0.001525	0.001551	0.001661		60.284	0.000321	0.000265	0.000242
39.889	0.001287	0.001388	0.00144		44.821	0.000763	0.00081	0.000456		79.689	0.001528	0.00156	0.001672		60.313	0.000343	0.000289	0.000264
39.903	0.001288	0.001388	0.001439		44.839	0.000761	0.000809	0.000455		79.733	0.001531	0.001568	0.001684		60.342	0.000365	0.000313	0.000287
39.918	0.00129	0.001388	0.001438		44.857	0.000758	0.000807	0.000454		79.776	0.001535	0.001576	0.001695		60.371	0.000388	0.000338	0.00031
39.932	0.001291	0.001388	0.001438		44.874	0.000756	0.000806	0.000452		79.819	0.001538	0.001585	0.001706		60.4	0.000411	0.000363	0.000333
39.946	0.001293	0.001388	0.001437		44.892	0.000754	0.000805	0.000451		79.862	0.001542	0.001593	0.001717		60.429	0.000434	0.000389	0.000357
39.961	0.001294	0.001388	0.001436		44.91	0.000752	0.000803	0.000449		79.905	0.001545	0.001601	0.001728		60.459	0.000458	0.000415	0.000381
39.975	0.001296	0.001388	0.001435		44.928	0.000749	0.000802	0.000448		79.948	0.001549	0.001608	0.001739		60.488	0.000483	0.000442	0.000406
39.989	0.001297	0.001388	0.001435		44.946	0.000747	0.0008	0.000446		79.991	0.001552	0.001616	0.001749		60.517	0.000507	0.000469	0.000431
40.004	0.001299	0.001388	0.001434		44.964	0.000745	0.000799	0.000445		80.035	0.001556	0.001623	0.001759		60.546	0.000532	0.000496	0.000456
40.018	0.0013	0.001388	0.001433		44.982	0.000742	0.000797	0.000443		80.078	0.00156	0.00163	0.001768		60.575	0.000558	0.000524	0.000482
40.033	0.001302	0.001388	0.001432		45	0.00074	0.000796	0.000442		80.121	0.001564	0.001637	0.001777		60.604	0.000584	0.000553	0.000509
40.047	0.001303	0.001387	0.001432		45.018	0.000738	0.000794	0.00044		80.164	0.001568	0.001644	0.001785		60.634	0.00061	0.000582	0.000536
40.061	0.001305	0.001387	0.001431		45.036	0.000736	0.000793	0.000439		80.207	0.001572	0.00165	0.001793		60.663	0.000637	0.000611	0.000563
40.076	0.001306	0.001387	0.00143		45.054	0.000733	0.000792	0.000437		80.25	0.001577	0.001656	0.0018		60.692	0.000665	0.000641	0.000591
40.09	0.001308	0.001387	0.001429		45.072	0.000731	0.00079	0.000436		80.293	0.001581	0.001662	0.001807		60.721	0.000693	0.000672	0.000619
40.104	0.001309	0.001387	0.001429		45.09	0.000729	0.000789	0.000434		80.336	0.001586	0.001667	0.001813		60.75	0.000721	0.000703	0.000648
40.119	0.001311	0.001387	0.001428		45.108	0.000727	0.000788	0.000432		80.38	0.001591	0.001672	0.001818		60.779	0.00075	0.000734	0.000677
40.133	0.001312	0.001388	0.001427		45.126	0.000725	0.000786	0.000431		80.423	0.001596	0.001677	0.001823		60.808	0.000779	0.000766	0.000707
40.148	0.001314	0.001388	0.001426		45.143	0.000723	0.000785	0.000429		80.466	0.001601	0.001682	0.001827		60.838	0.000809	0.000798	0.000738
40.162	0.001315	0.001388	0.001425		45.161	0.000721	0.000784	0.000428		80.509	0.001607	0.001686	0.001831		60.867	0.000839	0.000831	0.000768
40.176	0.001317	0.001388	0.001425		45.179	0.000719	0.000782	0.000426		80.552	0.001613	0.00169	0.001834		60.896	0.00087	0.000865	0.0008
40.191	0.001318	0.001388	0.001424		45.197	0.000717	0.000781	0.000424		80.595	0.001619	0.001694	0.001836		60.925	0.000901	0.000899	0.000831
40.205	0.00132	0.001388	0.001423		45.215	0.000715	0.00078	0.000422		80.638	0.001625	0.001698	0.001838		60.954	0.000933	0.000933	0.000864
40.219	0.001321	0.001388	0.001422		45.233	0.000713	0.000779	0.000421		80.681	0.001631	0.001701	0.00184		60.983	0.000965	0.000968	0.000897
40.234	0.001323	0.001388	0.001422		45.251	0.000711	0.000778	0.000419		80.725	0.001638	0.001705	0.001841		61.012	0.000998	0.001004	0.00093
40.248	0.001324	0.001388	0.001421		45.269	0.000709	0.000776	0.000417		80.768	0.001645	0.001708	0.001841		61.042	0.001031	0.00104	0.000964
40.263	0.001325	0.001388	0.00142		45.287	0.000707	0.000775	0.000415		80.811	0.001652	0.001711	0.001842		61.071	0.001065	0.001077	0.000998
40.277	0.001327	0.001388	0.00142		45.305	0.000705	0.000774	0.000413		80.854	0.001659	0.001714	0.001842		61.1	0.0011	0.001114	0.001033
40.291	0.001328	0.001388	0.001419		45.323	0.000703	0.000773	0.000412		80.897	0.001666	0.001717	0.001842		61.129	0.001135	0.001152	0.001068
40.306	0.001329	0.001388	0.001418		45.341	0.000701	0.000772	0.00041		80.94	0.001673	0.00172	0.001841		61.158	0.001171	0.00119	0.001104
40.32	0.001331	0.001388	0.001418		45.359	0.0007	0.000771	0.000408		80.983	0.00168	0.001724	0.001841		61.187	0.001207	0.001229	0.001141
40.334	0.001332	0.001388	0.001417		45.377	0.000698	0.00077	0.000406		81.026	0.001688	0.001727	0.00184		61.216	0.001244	0.001269	0.001177
40.349	0.001333	0.001388	0.001416		45.395	0.000696	0.000769	0.000404		81.07	0.001695	0.00173	0.001839		61.246	0.001281	0.001309	0.001215
40.363	0.001335	0.001388	0.001416		45.412	0.000694	0.000767	0.000402		81.113	0.001703	0.001734	0.001838		61.275	0.001319	0.001349	0.001253
40.377	0.001336	0.001388	0.001415		45.43	0.000693	0.000766	0.0004		81.156	0.00171	0.001738	0.001837		61.304	0.001358	0.00139	0.001291
40.392	0.001337	0.001389	0.001414		45.448	0.000691	0.000765	0.000398		81.199	0.001718	0.001742	0.001836		61.333	0.001397	0.001432	0.00133
40.406	0.001339	0.001389	0.001414		45.466	0.00069	0.000764	0.000396		81.242	0.001725	0.001746	0.001835		61.362	0.001437	0.001474	0.001369
40.421	0.00134	0.001389	0.001413		45.484	0.000688	0.000763	0.000394		81.285	0.001732	0.001751	0.001834		61.391	0.001477	0.001517	0.001409
40.435	0.001341	0.001389	0.001413		45.502	0.000687	0.000762	0.000392		81.328	0.001739	0.001755	0.001833		61.421	0.001518	0.001561	0.001449
40.449	0.001342	0.001389	0.001412		45.52	0.000685	0.000762	0.00039		81.371	0.001747	0.001761	0.001832		61.45	0.00156	0.001605	0.00149
40.464	0.001343	0.001389	0.001412		45.538	0.000684	0.000761	0.000388		81.415	0.001754	0.001766	0.001832		61.479	0.001602	0.001649	0.001532
40.478	0.001345	0.00139	0.001411		45.556	0.000682	0.00076	0.000386		81.458	0.001761	0.001772	0.001831		61.508	0.001645	0.001695	0.001573
40.492	0.001346	0.00139	0.001411		45.574	0.000681	0.000759	0.000384		81.501	0.001768	0.001778	0.001831		61.537	0.001688	0.00174	0.001616
40.507	0.001347	0.00139	0.00141		45.592	0.000679	0.000758	0.000382		81.544	0.001775	0.001784	0.001831		61.566	0.001733	0.001787	0.001658
40.521	0.001348	0.00139	0.00141		45.61	0.000678	0.000757	0.00038		81.587	0.001782	0.001791	0.001831		61.595	0.001777	0.001833	0.001702
40.536	0.001349	0.00139	0.001409		45.628	0.000677	0.000756	0.000378		81.63	0.001789	0.001797	0.001832		61.625	0.001822	0.001881	0.001745
40.55	0.00135	0.001391	0.001409		45.646	0.000676	0.000755	0.000376		81.673	0.001795	0.001805	0.001832		61.654	0.001868	0.001929	0.001789
40.564	0.001351	0.001391	0.001409		45.664	0.000674	0.000754	0.000374		81.717	0.001802	0.001812	0.001834		61.683	0.001914	0.001977	0.001834
40.579	0.001352	0.001391	0.001408		45.681	0.000673	0.000754	0.000372		81.76	0.001809	0.00182	0.001835		61.712	0.001961	0.002026	0.001879
40.593	0.001353	0.001392	0.001408		45.699	0.000672	0.000753	0.00037		81.803	0.001817	0.001828	0.001837		61.741	0.002009	0.002076	0.001924
40.607	0.001354	0.001392	0.001408		45.717	0.000671	0.000752	0.000368		81.846	0.001824	0.001836	0.001839		61.77	0.002057	0.002126	0.00197
40.622	0.001355	0.001392	0.001407		45.735	0.00067	0.000751	0.000366		81.889	0.001831	0.001844	0.001841		61.799	0.002106	0.002177	0.002017
40.636	0.001356	0.001392	0.001407		45.753	0.000669	0.00075	0.000364		81.932	0.001838	0.001852	0.001844		61.829	0.002155	0.002228	0.002063
40.651	0.001357	0.001393	0.001407		45.771	0.000668	0.000749	0.000362		81.975	0.001846	0.00186	0.001847		61.858	0.002205	0.002279	0.00211
40.665	0.001358	0.001393	0.001407		45.789	0.000667	0.000749	0.00036		82.018	0.001854	0.001868	0.00185		61.887	0.002255	0.002331	0.002158
40.679	0.001359	0.001394	0.001406		45.807	0.000666	0.000748	0.000358		82.062	0.001862	0.001877	0.001854		61.916	0.002306	0.002384	0.002206
40.694	0.00136	0.001394	0.001406		45.825	0.000665	0.000747	0.000356		82.105	0.00187	0.001885	0.001858		61.945	0.002357	0.002437	0.002255
40.708	0.001361	0.001394	0.001406		45.843	0.000664	0.000746	0.000354		82.148	0.001878	0.001893	0.001861		61.974	0.002409	0.00249	0.002304
40.722	0.001362	0.001395	0.001406		45.861	0.000663	0.000746	0.000352		82.191	0.001886	0.0019	0.001866		62.003	0.002462	0.002544	0.002353
40.737	0.001362	0.001395	0.001406		45.879	0.000662	0.000745	0.00035		82.234	0.001895	0.001908	0.00187		62.033	0.002514	0.002599	0.002403
40.751	0.001363	0.001396	0.001406		45.897	0.000662	0.000744	0.000348		82.277	0.001904	0.001915	0.001874		62.062	0.002568	0.002653	0.002453
40.765	0.001364	0.001396	0.001405		45.915	0.000661	0.000743	0.000346		82.32	0.001913	0.001922	0.001879		62.091	0.002622	0.002708	0.002503
40.78	0.001365	0.001396	0.001405		45.933	0.00066	0.000743	0.000344		82.363	0.001923	0.001929	0.001883		62.12	0.002676	0.002764	0.002554
40.794	0.001366	0.001397	0.001405		45.951	0.000659	0.000742	0.000343		82.407	0.001932	0.001936	0.001888		62.149	0.002731	0.00282	0.002606
40.809	0.001366	0.001397	0.001405		45.968	0.000659	0.000741	0.000341		82.45	0.001943	0.001942	0.001892		62.178	0.002787	0.002876	0.002658
40.823	0.001367	0.001398	0.001405		45.986	0.000658	0.000741	0.000339		82.493	0.001953	0.001948	0.001897		62.208	0.002843	0.002933	0.00271
40.837	0.001368	0.001398	0.001405		46.004	0.000657	0.00074	0.000338		82.536	0.001963	0.001954	0.001901		62.237	0.002899	0.00299	0.002762
40.852	0.001368	0.001399	0.001405		46.022	0.000657	0.000739	0.000336		82.579	0.001974	0.001959	0.001906		62.266	0.002956	0.003047	0.002816
40.866	0.001369	0.001399	0.001405		46.04	0.000656	0.000739	0.000334		82.622	0.001985	0.001964	0.001911		62.295	0.003013	0.003105	0.002869
40.88	0.00137	0.0014	0.001405		46.058	0.000656	0.000738	0.000333		82.665	0.001996	0.001969	0.001915		62.324	0.003071	0.003163	0.002923
40.895	0.00137	0.001401	0.001405		46.076	0.000655	0.000737	0.000331		82.708	0.002008	0.001973	0.00192		62.353	0.00313	0.003221	0.002977
40.909	0.001371	0.001401	0.001405		46.094	0.000655	0.000736	0.000329		82.752	0.002019	0.001976	0.001924		62.382	0.003188	0.00328	0.003032
40.924	0.001372	0.001402	0.001405		46.112	0.000654	0.000736	0.000328		82.795	0.002031	0.00198	0.001929		62.412	0.003247	0.003339	0.003087
40.938	0.001372	0.001402	0.001406		46.13	0.000654	0.000735	0.000326		82.838	0.002043	0.001982	0.001933		62.441	0.003307	0.003398	0.003143
40.952	0.001373	0.001403	0.001406		46.148	0.000653	0.000735	0.000325		82.881	0.002055	0.001985	0.001938		62.47	0.003367	0.003457	0.003199
40.967	0.001373	0.001404	0.001406		46.166	0.000653	0.000734	0.000324		82.924	0.002067	0.001987	0.001943		62.499	0.003428	0.003517	0.003255
40.981	0.001374	0.001404	0.001406		46.184	0.000652	0.000733	0.000322		82.967	0.002079	0.001988	0.001947		62.528	0.003489	0.003577	0.003312
40.995	0.001375	0.001405	0.001406		46.202	0.000652	0.000733	0.000321		83.01	0.002091	0.001989	0.001952		62.557	0.00355	0.003637	0.00337
41.01	0.001375	0.001406	0.001406		46.22	0.000651	0.000732	0.000319		83.053	0.002103	0.00199	0.001957		62.586	0.003612	0.003697	0.003428
41.024	0.001376	0.001406	0.001406		46.237	0.000651	0.000731	0.000318		83.097	0.002115	0.001991	0.001962		62.616	0.003674	0.003758	0.003486
41.039	0.001376	0.001407	0.001407		46.255	0.000651	0.000731	0.000317		83.14	0.002127	0.001991	0.001966		62.645	0.003737	0.003819	0.003545
41.053	0.001377	0.001408	0.001407		46.273	0.00065	0.00073	0.000316		83.183	0.002139	0.001991	0.001971		62.674	0.0038	0.00388	0.003604
41.067	0.001377	0.001408	0.001407		46.291	0.00065	0.00073	0.000314		83.226	0.00215	0.00199	0.001976		62.703	0.003864	0.003941	0.003663
41.082	0.001378	0.001409	0.001407		46.309	0.000649	0.000729	0.000313		83.269	0.002162	0.00199	0.001981		62.732	0.003928	0.004003	0.003723
41.096	0.001378	0.00141	0.001408		46.327	0.000649	0.000729	0.000312		83.312	0.002173	0.001989	0.001986		62.761	0.003993	0.004065	0.003784
41.11	0.001379	0.00141	0.001408		46.345	0.000649	0.000728	0.000311		83.355	0.002184	0.001988	0.001991		62.791	0.004058	0.004127	0.003845
41.125	0.001379	0.001411	0.001408		46.363	0.000649	0.000727	0.00031		83.399	0.002195	0.001987	0.001996		62.82	0.004123	0.004189	0.003906
41.139	0.00138	0.001412	0.001409		46.381	0.000648	0.000727	0.000308		83.442	0.002205	0.001986	0.002001		62.849	0.004189	0.004251	0.003968
41.153	0.00138	0.001413	0.001409		46.399	0.000648	0.000726	0.000307		83.485	0.002215	0.001985	0.002006		62.878	0.004255	0.004314	0.004031
41.168	0.001381	0.001414	0.001409		46.417	0.000648	0.000726	0.000306		83.528	0.002225	0.001983	0.002011		62.907	0.004321	0.004377	0.004093
41.182	0.001381	0.001414	0.001409		46.435	0.000647	0.000726	0.000305		83.571	0.002234	0.001982	0.002017		62.936	0.004388	0.00444	0.004157
41.197	0.001382	0.001415	0.00141		46.453	0.000647	0.000725	0.000304		83.614	0.002243	0.001981	0.002022		62.965	0.004456	0.004503	0.004221
41.211	0.001382	0.001416	0.00141		46.471	0.000647	0.000725	0.000303		83.657	0.002251	0.001979	0.002028		62.995	0.004524	0.004567	0.004285
41.225	0.001382	0.001417	0.001411		46.489	0.000647	0.000724	0.000302		83.7	0.002259	0.001978	0.002034		63.024	0.004592	0.004631	0.00435
41.24	0.001383	0.001418	0.001411		46.506	0.000647	0.000724	0.000301		83.744	0.002267	0.001977	0.00204		63.053	0.00466	0.004695	0.004415
41.254	0.001383	0.001419	0.001411		46.524	0.000646	0.000724	0.0003		83.787	0.002274	0.001976	0.002046		63.082	0.004729	0.004759	0.004481
41.268	0.001384	0.001419	0.001412		46.542	0.000646	0.000723	0.000299		83.83	0.002281	0.001975	0.002053		63.111	0.004798	0.004823	0.004547
41.283	0.001384	0.00142	0.001412		46.56	0.000646	0.000723	0.000298		83.873	0.002287	0.001974	0.00206		63.14	0.004868	0.004888	0.004614
41.297	0.001385	0.001421	0.001413		46.578	0.000646	0.000723	0.000297		83.916	0.002293	0.001973	0.002067		63.169	0.004938	0.004953	0.004681
41.312	0.001385	0.001422	0.001413		46.596	0.000646	0.000722	0.000296		83.959	0.002299	0.001973	0.002075		63.199	0.005008	0.005018	0.004749
41.326	0.001386	0.001423	0.001413		46.614	0.000646	0.000722	0.000295		84.002	0.002304	0.001973	0.002083		63.228	0.005079	0.005084	0.004817
41.34	0.001386	0.001424	0.001414		46.632	0.000646	0.000722	0.000294		84.045	0.002309	0.001973	0.002091		63.257	0.00515	0.005149	0.004886
41.355	0.001386	0.001425	0.001414		46.65	0.000646	0.000722	0.000293		84.089	0.002314	0.001973	0.0021		63.286	0.005222	0.005215	0.004955
41.369	0.001387	0.001426	0.001415		46.668	0.000646	0.000722	0.000292		84.132	0.002319	0.001973	0.002109		63.315	0.005294	0.005282	0.005025
41.383	0.001387	0.001427	0.001415		46.686	0.000646	0.000721	0.000291		84.175	0.002323	0.001973	0.002119		63.344	0.005366	0.005348	0.005095
41.398	0.001388	0.001428	0.001416		46.704	0.000646	0.000721	0.00029		84.218	0.002327	0.001974	0.002129		63.373	0.005438	0.005415	0.005166
41.412	0.001388	0.001429	0.001416		46.722	0.000646	0.000721	0.000289		84.261	0.002331	0.001975	0.002139		63.403	0.005511	0.005483	0.005238
41.427	0.001389	0.00143	0.001417		46.74	0.000646	0.000721	0.000288		84.304	0.002335	0.001976	0.00215		63.432	0.005585	0.00555	0.005309
41.441	0.001389	0.001431	0.001417		46.758	0.000646	0.000721	0.000287		84.347	0.002339	0.001977	0.002162		63.461	0.005658	0.005618	0.005382
41.455	0.00139	0.001432	0.001417		46.775	0.000646	0.000721	0.000286		84.39	0.002343	0.001979	0.002173		63.49	0.005733	0.005687	0.005454
41.47	0.00139	0.001433	0.001418		46.793	0.000646	0.000721	0.000285		84.434	0.002346	0.001981	0.002185		63.519	0.005807	0.005755	0.005528
41.484	0.001391	0.001434	0.001418		46.811	0.000646	0.000722	0.000284		84.477	0.00235	0.001983	0.002197		63.548	0.005882	0.005824	0.005601
41.498	0.001391	0.001435	0.001419		46.829	0.000646	0.000722	0.000283		84.52	0.002353	0.001985	0.00221		63.578	0.005957	0.005894	0.005676
41.513	0.001392	0.001436	0.001419		46.847	0.000647	0.000722	0.000282		84.563	0.002357	0.001988	0.002222		63.607	0.006032	0.005964	0.00575
41.527	0.001392	0.001437	0.00142		46.865	0.000647	0.000722	0.000281		84.606	0.002361	0.001991	0.002235		63.636	0.006108	0.006034	0.005825
41.541	0.001393	0.001438	0.00142		46.883	0.000647	0.000722	0.00028		84.649	0.002364	0.001994	0.002248		63.665	0.006185	0.006104	0.005901
41.556	0.001393	0.001439	0.001421		46.901	0.000648	0.000723	0.000279		84.692	0.002368	0.001997	0.002261		63.694	0.006261	0.006176	0.005977
41.57	0.001394	0.00144	0.001422		46.919	0.000648	0.000723	0.000278		84.735	0.002371	0.002001	0.002274		63.723	0.006339	0.006247	0.006054
41.585	0.001394	0.001441	0.001422		46.937	0.000648	0.000723	0.000277		84.779	0.002374	0.002006	0.002287		63.752	0.006416	0.006319	0.006131
41.599	0.001395	0.001442	0.001423		46.955	0.000649	0.000724	0.000275		84.822	0.002378	0.00201	0.0023		63.782	0.006494	0.006392	0.006208
41.613	0.001396	0.001443	0.001423		46.973	0.000649	0.000724	0.000274		84.865	0.002381	0.002015	0.002313		63.811	0.006572	0.006465	0.006286
41.628	0.001396	0.001444	0.001424		46.991	0.00065	0.000725	0.000273		84.908	0.002384	0.00202	0.002326		63.84	0.006651	0.006538	0.006365
41.642	0.001397	0.001445	0.001424		47.009	0.00065	0.000725	0.000272		84.951	0.002387	0.002026	0.002338		63.869	0.00673	0.006612	0.006444
41.656	0.001397	0.001446	0.001425		47.027	0.000651	0.000726	0.00027		84.994	0.002391	0.002032	0.002351		63.898	0.00681	0.006687	0.006523
41.671	0.001398	0.001447	0.001425		47.044	0.000651	0.000726	0.000269		85.037	0.002394	0.002038	0.002363		63.927	0.00689	0.006762	0.006603
41.685	0.001399	0.001448	0.001426		47.062	0.000652	0.000727	0.000268		85.081	0.002397	0.002045	0.002375		63.956	0.00697	0.006837	0.006683
41.7	0.001399	0.001449	0.001426		47.08	0.000653	0.000728	0.000266		85.124	0.0024	0.002052	0.002386		63.986	0.007051	0.006913	0.006764
41.714	0.0014	0.00145	0.001427		47.098	0.000653	0.000728	0.000265		85.167	0.002403	0.002059	0.002397		64.015	0.007133	0.00699	0.006845
41.728	0.001401	0.001451	0.001428		47.116	0.000654	0.000729	0.000263		85.21	0.002406	0.002067	0.002408		64.044	0.007215	0.007068	0.006927
41.743	0.001401	0.001452	0.001428		47.134	0.000655	0.00073	0.000262		85.253	0.002409	0.002075	0.002418		64.073	0.007297	0.007146	0.007009
41.757	0.001402	0.001453	0.001429		47.152	0.000656	0.000731	0.00026		85.296	0.002412	0.002083	0.002428		64.102	0.00738	0.007224	0.007092
41.771	0.001403	0.001454	0.001429		47.17	0.000657	0.000732	0.000259		85.339	0.002415	0.002091	0.002437		64.131	0.007463	0.007304	0.007175
41.786	0.001403	0.001455	0.00143		47.188	0.000658	0.000733	0.000257		85.382	0.002417	0.002099	0.002446		64.161	0.007547	0.007384	0.007259
41.8	0.001404	0.001457	0.001431		47.206	0.000659	0.000734	0.000256		85.426	0.00242	0.002108	0.002454		64.19	0.007632	0.007465	0.007343
41.815	0.001405	0.001458	0.001431		47.224	0.00066	0.000735	0.000254		85.469	0.002423	0.002117	0.002462		64.219	0.007717	0.007546	0.007428
41.829	0.001405	0.001459	0.001432		47.242	0.000661	0.000736	0.000252		85.512	0.002425	0.002126	0.002469		64.248	0.007802	0.007628	0.007514
41.843	0.001406	0.00146	0.001432		47.26	0.000662	0.000737	0.000251		85.555	0.002428	0.002135	0.002475		64.277	0.007889	0.007711	0.0076
41.858	0.001407	0.001461	0.001433		47.278	0.000663	0.000738	0.000249		85.598	0.00243	0.002145	0.002481		64.306	0.007975	0.007795	0.007687
41.872	0.001408	0.001462	0.001434		47.296	0.000664	0.000739	0.000247		85.641	0.002433	0.002154	0.002487		64.335	0.008063	0.00788	0.007774
41.886	0.001408	0.001463	0.001434		47.313	0.000665	0.00074	0.000246		85.684	0.002435	0.002164	0.002492		64.365	0.008151	0.007965	0.007862
41.901	0.001409	0.001464	0.001435		47.331	0.000667	0.000741	0.000244		85.727	0.002437	0.002174	0.002496		64.394	0.008239	0.008051	0.007951
41.915	0.00141	0.001465	0.001436		47.349	0.000668	0.000743	0.000242		85.771	0.002439	0.002184	0.0025		64.423	0.008329	0.008138	0.00804
41.929	0.001411	0.001466	0.001436		47.367	0.000669	0.000744	0.00024		85.814	0.002442	0.002194	0.002504		64.452	0.008419	0.008227	0.00813
41.944	0.001411	0.001467	0.001437		47.385	0.000671	0.000745	0.000238		85.857	0.002444	0.002205	0.002507		64.481	0.00851	0.008316	0.008221
41.958	0.001412	0.001468	0.001438		47.403	0.000672	0.000746	0.000237		85.9	0.002446	0.002215	0.00251		64.51	0.008601	0.008405	0.008313
41.973	0.001413	0.001469	0.001439		47.421	0.000674	0.000748	0.000235		85.943	0.002449	0.002226	0.002513		64.539	0.008694	0.008496	0.008405
41.987	0.001414	0.00147	0.001439		47.439	0.000675	0.000749	0.000233		85.986	0.002451	0.002236	0.002515		64.569	0.008787	0.008588	0.008499
42.001	0.001415	0.001471	0.00144		47.457	0.000677	0.00075	0.000231		86.029	0.002454	0.002247	0.002518		64.598	0.008881	0.008681	0.008593
42.016	0.001415	0.001472	0.001441		47.475	0.000678	0.000752	0.000229		86.072	0.002457	0.002258	0.002521		64.627	0.008975	0.008775	0.008688
42.03	0.001416	0.001473	0.001441		47.493	0.00068	0.000753	0.000227		86.116	0.00246	0.002269	0.002523		64.656	0.009071	0.00887	0.008784
42.044	0.001417	0.001474	0.001442		47.511	0.000682	0.000755	0.000225		86.159	0.002463	0.00228	0.002526		64.685	0.009168	0.008967	0.008881
42.059	0.001418	0.001475	0.001443		47.529	0.000684	0.000756	0.000223		86.202	0.002467	0.002292	0.002529		64.714	0.009265	0.009064	0.00898
42.073	0.001419	0.001476	0.001444		47.547	0.000685	0.000758	0.000221		86.245	0.002472	0.002303	0.002533		64.743	0.009364	0.009162	0.009079
42.088	0.001419	0.001477	0.001445		47.565	0.000687	0.000759	0.000219		86.288	0.002476	0.002315	0.002537		64.773	0.009463	0.009262	0.009179
42.102	0.00142	0.001478	0.001445		47.582	0.000689	0.000761	0.000217		86.331	0.002482	0.002327	0.002541		64.802	0.009564	0.009363	0.009281
42.116	0.001421	0.001479	0.001446		47.6	0.000691	0.000762	0.000215		86.374	0.002488	0.002339	0.002545		64.831	0.009666	0.009466	0.009384
42.131	0.001422	0.00148	0.001447		47.618	0.000693	0.000764	0.000213		86.417	0.002494	0.002351	0.00255		64.86	0.009769	0.00957	0.009488
42.145	0.001423	0.001481	0.001448		47.636	0.000695	0.000765	0.000211		86.461	0.002502	0.002364	0.002556		64.889	0.009873	0.009675	0.009593
42.159	0.001423	0.001482	0.001449		47.654	0.000697	0.000767	0.000209		86.504	0.00251	0.002376	0.002562		64.918	0.009978	0.009781	0.0097
42.174	0.001424	0.001483	0.00145		47.672	0.000699	0.000768	0.000207		86.547	0.002519	0.002389	0.002569		64.948	0.010085	0.009889	0.009808
42.188	0.001425	0.001484	0.001451		47.69	0.000701	0.00077	0.000205		86.59	0.002528	0.002401	0.002576		64.977	0.010193	0.009999	0.009918
42.203	0.001426	0.001485	0.001452		47.708	0.000703	0.000771	0.000203		86.633	0.002539	0.002414	0.002584		65.006	0.010302	0.01011	0.010029
42.217	0.001426	0.001486	0.001452		47.726	0.000705	0.000773	0.000201		86.676	0.00255	0.002427	0.002592		65.035	0.010413	0.010223	0.010141
42.231	0.001427	0.001487	0.001453		47.744	0.000707	0.000774	0.000199		86.719	0.002562	0.00244	0.002601		65.064	0.010525	0.010337	0.010256
42.246	0.001428	0.001488	0.001454		47.762	0.000709	0.000776	0.000197		86.763	0.002575	0.002453	0.002611		65.093	0.010638	0.010453	0.010372
42.26	0.001429	0.001489	0.001455		47.78	0.000711	0.000777	0.000195		86.806	0.002589	0.002467	0.002621		65.122	0.010754	0.010571	0.010489
42.274	0.001429	0.00149	0.001456		47.798	0.000714	0.000779	0.000193		86.849	0.002603	0.00248	0.002632		65.152	0.010871	0.010691	0.010609
42.289	0.00143	0.00149	0.001457		47.816	0.000716	0.00078	0.000191		86.892	0.002618	0.002494	0.002643		65.181	0.010989	0.010813	0.01073
42.303	0.001431	0.001491	0.001458		47.834	0.000718	0.000782	0.00019		86.935	0.002634	0.002508	0.002654		65.21	0.011109	0.010936	0.010853
42.317	0.001431	0.001492	0.001459		47.852	0.00072	0.000783	0.000188		86.978	0.002651	0.002522	0.002667		65.239	0.011232	0.011062	0.010978
42.332	0.001432	0.001493	0.00146		47.869	0.000723	0.000785	0.000186		87.021	0.002668	0.002536	0.002679		65.268	0.011356	0.01119	0.011105
42.346	0.001433	0.001494	0.001462		47.887	0.000725	0.000786	0.000184		87.064	0.002686	0.00255	0.002692		65.297	0.011481	0.011319	0.011234
42.361	0.001433	0.001495	0.001463		47.905	0.000727	0.000787	0.000183		87.108	0.002705	0.002565	0.002705		65.326	0.011609	0.011451	0.011365
42.375	0.001434	0.001496	0.001464		47.923	0.00073	0.000789	0.000181		87.151	0.002724	0.00258	0.002719		65.356	0.011739	0.011585	0.011498
42.389	0.001435	0.001497	0.001465		47.941	0.000732	0.00079	0.000179		87.194	0.002743	0.002594	0.002733		65.385	0.011871	0.011722	0.011633
42.404	0.001435	0.001498	0.001466		47.959	0.000734	0.000792	0.000178		87.237	0.002763	0.002609	0.002747		65.414	0.012005	0.01186	0.011771
42.418	0.001436	0.001499	0.001467		47.977	0.000737	0.000793	0.000176		87.28	0.002784	0.002625	0.002762		65.443	0.012141	0.012001	0.011911
42.432	0.001436	0.0015	0.001468		47.995	0.000739	0.000794	0.000175		87.323	0.002804	0.00264	0.002777		65.472	0.01228	0.012145	0.012053
42.447	0.001437	0.0015	0.00147		48.013	0.000741	0.000796	0.000173		87.366	0.002825	0.002655	0.002792		65.501	0.01242	0.012291	0.012197
42.461	0.001437	0.001501	0.001471		48.031	0.000744	0.000797	0.000172		87.409	0.002847	0.002671	0.002807		65.531	0.012564	0.012439	0.012344
42.476	0.001438	0.001502	0.001472		48.049	0.000746	0.000798	0.00017		87.453	0.002868	0.002686	0.002823		65.56	0.012709	0.01259	0.012493
42.49	0.001439	0.001503	0.001473		48.067	0.000748	0.0008	0.000169		87.496	0.00289	0.002701	0.002838		65.589	0.012857	0.012744	0.012645
42.504	0.001439	0.001504	0.001475		48.085	0.000751	0.000801	0.000168		87.539	0.002912	0.002717	0.002854		65.618	0.013008	0.0129	0.0128
42.519	0.001439	0.001505	0.001476		48.103	0.000753	0.000802	0.000167		87.582	0.002934	0.002732	0.00287		65.647	0.013161	0.01306	0.012957
42.533	0.00144	0.001506	0.001477		48.121	0.000756	0.000804	0.000165		87.625	0.002956	0.002748	0.002886		65.676	0.013317	0.013222	0.013116
42.547	0.00144	0.001507	0.001479		48.138	0.000758	0.000805	0.000164		87.668	0.002978	0.002763	0.002903		65.705	0.013476	0.013387	0.013278
42.562	0.001441	0.001508	0.00148		48.156	0.00076	0.000806	0.000163		87.711	0.003	0.002779	0.002919		65.735	0.013637	0.013555	0.013443
42.576	0.001441	0.001508	0.001482		48.174	0.000763	0.000807	0.000162		87.754	0.003021	0.002795	0.002935		65.764	0.013802	0.013726	0.013611
42.591	0.001442	0.001509	0.001483		48.192	0.000765	0.000809	0.000161		87.798	0.003043	0.00281	0.002952		65.793	0.013969	0.0139	0.013782
42.605	0.001442	0.00151	0.001485		48.21	0.000767	0.00081	0.000161		87.841	0.003064	0.002826	0.002968		65.822	0.014139	0.014077	0.013955
42.619	0.001442	0.001511	0.001486		48.228	0.00077	0.000811	0.00016		87.884	0.003084	0.002842	0.002985		65.851	0.014312	0.014257	0.014132
42.634	0.001443	0.001512	0.001488		48.246	0.000772	0.000812	0.000159		87.927	0.003105	0.002857	0.003001		65.88	0.014487	0.01444	0.014311
42.648	0.001443	0.001513	0.001489		48.264	0.000774	0.000813	0.000158		87.97	0.003125	0.002873	0.003018		65.909	0.014666	0.014626	0.014493
42.662	0.001443	0.001514	0.001491		48.282	0.000776	0.000814	0.000158		88.013	0.003144	0.002888	0.003034		65.939	0.014848	0.014816	0.014678
42.677	0.001444	0.001515	0.001492		48.3	0.000779	0.000815	0.000157		88.056	0.003163	0.002904	0.003051		65.968	0.015034	0.015009	0.014866
42.691	0.001444	0.001515	0.001494		48.318	0.000781	0.000816	0.000157		88.099	0.003182	0.00292	0.003067		65.997	0.015222	0.015205	0.015058
42.705	0.001444	0.001516	0.001495		48.336	0.000783	0.000818	0.000156		88.143	0.0032	0.002935	0.003084		66.026	0.015413	0.015405	0.015252
42.72	0.001444	0.001517	0.001497		48.354	0.000785	0.000819	0.000156		88.186	0.003218	0.002951	0.0031		66.055	0.015608	0.015608	0.015449
42.734	0.001445	0.001518	0.001499		48.372	0.000787	0.00082	0.000156		88.229	0.003235	0.002967	0.003117		66.084	0.015806	0.015814	0.01565
42.749	0.001445	0.001519	0.0015		48.39	0.00079	0.000821	0.000156		88.272	0.003251	0.002983	0.003134		66.113	0.016007	0.016024	0.015854
42.763	0.001445	0.00152	0.001502		48.407	0.000792	0.000822	0.000155		88.315	0.003267	0.002999	0.003151		66.143	0.016211	0.016237	0.01606
42.777	0.001445	0.001521	0.001504		48.425	0.000794	0.000823	0.000155		88.358	0.003282	0.003015	0.003168		66.172	0.016419	0.016453	0.016271
42.792	0.001445	0.001521	0.001505		48.443	0.000796	0.000824	0.000155		88.401	0.003297	0.003032	0.003186		66.201	0.01663	0.016673	0.016484
42.806	0.001446	0.001522	0.001507		48.461	0.000798	0.000825	0.000155		88.445	0.003312	0.003048	0.003203		66.23	0.016844	0.016896	0.0167
42.82	0.001446	0.001523	0.001509		48.479	0.0008	0.000826	0.000156		88.488	0.003326	0.003065	0.003221		66.259	0.017062	0.017123	0.01692
42.835	0.001446	0.001524	0.001511		48.497	0.000802	0.000826	0.000156		88.531	0.003339	0.003082	0.003238		66.288	0.017283	0.017353	0.017143
42.849	0.001446	0.001525	0.001513		48.515	0.000804	0.000827	0.000156		88.574	0.003352	0.0031	0.003256		66.318	0.017507	0.017586	0.017369
42.864	0.001446	0.001526	0.001514		48.533	0.000806	0.000828	0.000156		88.617	0.003365	0.003117	0.003275		66.347	0.017734	0.017823	0.017598
42.878	0.001446	0.001526	0.001516		48.551	0.000808	0.000829	0.000157		88.66	0.003377	0.003135	0.003293		66.376	0.017965	0.018064	0.017831
42.892	0.001446	0.001527	0.001518		48.569	0.00081	0.00083	0.000157		88.703	0.003389	0.003154	0.003311		66.405	0.018199	0.018307	0.018066
42.907	0.001447	0.001528	0.00152		48.587	0.000811	0.000831	0.000157		88.746	0.003401	0.003172	0.00333		66.434	0.018437	0.018554	0.018306
42.921	0.001447	0.001529	0.001522		48.605	0.000813	0.000832	0.000158		88.79	0.003413	0.003191	0.003349		66.463	0.018677	0.018804	0.018548
42.935	0.001447	0.00153	0.001524		48.623	0.000815	0.000833	0.000159		88.833	0.003424	0.003211	0.003367		66.492	0.018921	0.019058	0.018793
42.95	0.001447	0.001531	0.001526		48.641	0.000817	0.000833	0.000159		88.876	0.003435	0.003231	0.003386		66.522	0.019168	0.019315	0.019042
42.964	0.001447	0.001531	0.001528		48.659	0.000819	0.000834	0.00016		88.919	0.003445	0.003251	0.003405		66.551	0.019418	0.019575	0.019294
42.979	0.001447	0.001532	0.00153		48.676	0.00082	0.000835	0.000161		88.962	0.003456	0.003272	0.003424		66.58	0.019672	0.019838	0.019549
42.993	0.001447	0.001533	0.001532		48.694	0.000822	0.000836	0.000161		89.005	0.003466	0.003293	0.003443		66.609	0.019928	0.020104	0.019807
43.007	0.001447	0.001534	0.001533		48.712	0.000824	0.000837	0.000162		89.048	0.003475	0.003314	0.003462		66.638	0.020188	0.020373	0.020068
43.022	0.001447	0.001535	0.001535		48.73	0.000825	0.000837	0.000163		89.091	0.003484	0.003336	0.00348		66.667	0.02045	0.020645	0.020332
43.036	0.001447	0.001535	0.001538		48.748	0.000827	0.000838	0.000164		89.135	0.003493	0.003358	0.003499		66.696	0.020716	0.02092	0.020599
43.05	0.001447	0.001536	0.00154		48.766	0.000829	0.000839	0.000165		89.178	0.003502	0.00338	0.003517		66.726	0.020984	0.021198	0.020869
43.065	0.001447	0.001537	0.001542		48.784	0.00083	0.00084	0.000166		89.221	0.00351	0.003403	0.003535		66.755	0.021255	0.021479	0.021142
43.079	0.001447	0.001538	0.001544		48.802	0.000832	0.000841	0.000167		89.264	0.003518	0.003426	0.003553		66.784	0.021529	0.021762	0.021418
43.094	0.001448	0.001539	0.001546		48.82	0.000833	0.000841	0.000168		89.307	0.003525	0.00345	0.003571		66.813	0.021806	0.022048	0.021696
43.108	0.001448	0.001539	0.001548		48.838	0.000835	0.000842	0.000169		89.35	0.003531	0.003473	0.003588		66.842	0.022085	0.022336	0.021978
43.122	0.001448	0.00154	0.00155		48.856	0.000836	0.000843	0.00017		89.393	0.003538	0.003497	0.003605		66.871	0.022367	0.022627	0.022262
43.137	0.001448	0.001541	0.001552		48.874	0.000838	0.000844	0.000171		89.436	0.003543	0.003521	0.003621		66.901	0.022651	0.02292	0.022548
43.151	0.001448	0.001542	0.001554		48.892	0.000839	0.000844	0.000172		89.48	0.003549	0.003545	0.003638		66.93	0.022938	0.023215	0.022837
43.165	0.001448	0.001543	0.001556		48.91	0.000841	0.000845	0.000173		89.523	0.003553	0.003569	0.003653		66.959	0.023227	0.023513	0.023128
43.18	0.001448	0.001543	0.001558		48.928	0.000842	0.000846	0.000174		89.566	0.003558	0.003592	0.003669		66.988	0.023518	0.023812	0.023422
43.194	0.001448	0.001544	0.00156		48.945	0.000843	0.000847	0.000175		89.609	0.003562	0.003616	0.003684		67.017	0.023811	0.024113	0.023718
43.208	0.001448	0.001545	0.001563		48.963	0.000845	0.000847	0.000177		89.652	0.003565	0.00364	0.003698		67.046	0.024106	0.024416	0.024015
43.223	0.001449	0.001546	0.001565		48.981	0.000846	0.000848	0.000178		89.695	0.003569	0.003663	0.003713		67.075	0.024403	0.02472	0.024315
43.237	0.001449	0.001547	0.001567		48.999	0.000847	0.000849	0.000179		89.738	0.003572	0.003686	0.003726		67.105	0.024701	0.025026	0.024617
43.252	0.001449	0.001548	0.001569		49.017	0.000849	0.00085	0.00018		89.781	0.003574	0.003708	0.00374		67.134	0.025001	0.025333	0.02492
43.266	0.001449	0.001548	0.001571		49.035	0.00085	0.00085	0.000182		89.825	0.003577	0.003731	0.003753		67.163	0.025302	0.025641	0.025225
43.28	0.001449	0.001549	0.001573		49.053	0.000851	0.000851	0.000183		89.868	0.003579	0.003753	0.003765		67.192	0.025605	0.02595	0.025532
43.295	0.00145	0.00155	0.001575		49.071	0.000852	0.000852	0.000184		89.911	0.003581	0.003774	0.003777		67.221	0.025909	0.02626	0.025839
43.309	0.00145	0.001551	0.001578		49.089	0.000853	0.000853	0.000185		89.954	0.003583	0.003795	0.003789		67.25	0.026214	0.026571	0.026148
43.323	0.00145	0.001552	0.00158		49.107	0.000855	0.000854	0.000187		89.997	0.003585	0.003815	0.0038		67.279	0.02652	0.026882	0.026458
43.338	0.00145	0.001552	0.001582		49.125	0.000856	0.000855	0.000188		90.04	0.003586	0.003835	0.003811		67.309	0.026826	0.027194	0.026769
43.352	0.001451	0.001553	0.001584		49.143	0.000857	0.000855	0.000189		90.083	0.003588	0.003855	0.003822		67.338	0.027133	0.027506	0.027081
43.367	0.001451	0.001554	0.001586		49.161	0.000858	0.000856	0.00019		90.127	0.003589	0.003873	0.003832		67.367	0.02744	0.027818	0.027393
43.381	0.001451	0.001555	0.001589		49.179	0.000859	0.000857	0.000192		90.17	0.003591	0.003892	0.003841		67.396	0.027748	0.02813	0.027706
43.395	0.001452	0.001556	0.001591		49.197	0.00086	0.000858	0.000193		90.213	0.003592	0.003909	0.003851		67.425	0.028055	0.028441	0.028018
43.41	0.001452	0.001557	0.001593		49.214	0.000861	0.000859	0.000194		90.256	0.003593	0.003926	0.00386		67.454	0.028362	0.028753	0.028331
43.424	0.001452	0.001558	0.001595		49.232	0.000863	0.00086	0.000196		90.299	0.003594	0.003943	0.003868		67.483	0.028669	0.029063	0.028644
43.438	0.001453	0.001558	0.001597		49.25	0.000864	0.000861	0.000197		90.342	0.003595	0.003959	0.003877		67.513	0.028976	0.029373	0.028956
43.453	0.001453	0.001559	0.001599		49.268	0.000865	0.000862	0.000198		90.385	0.003597	0.003974	0.003885		67.542	0.029282	0.029681	0.029268
43.467	0.001454	0.00156	0.001602		49.286	0.000866	0.000863	0.000199		90.428	0.003598	0.003988	0.003893		67.571	0.029586	0.029989	0.029579
43.482	0.001454	0.001561	0.001604		49.304	0.000867	0.000864	0.000201		90.472	0.003599	0.004002	0.003901		67.6	0.02989	0.030294	0.029889
43.496	0.001455	0.001562	0.001606		49.322	0.000868	0.000865	0.000202		90.515	0.003601	0.004015	0.003908		67.629	0.030193	0.030599	0.030198
43.51	0.001456	0.001563	0.001608		49.34	0.000869	0.000866	0.000203		90.558	0.003602	0.004028	0.003915		67.658	0.030494	0.030901	0.030506
43.525	0.001456	0.001564	0.00161		49.358	0.00087	0.000867	0.000205		90.601	0.003604	0.004039	0.003922		67.688	0.030793	0.031202	0.030812
43.539	0.001457	0.001565	0.001612		49.376	0.000871	0.000868	0.000206		90.644	0.003606	0.00405	0.003929		67.717	0.03109	0.0315	0.031116
43.553	0.001458	0.001565	0.001615		49.394	0.000872	0.000869	0.000207		90.687	0.003609	0.004061	0.003936		67.746	0.031386	0.031796	0.031419
43.568	0.001458	0.001566	0.001617		49.412	0.000873	0.00087	0.000208		90.73	0.003612	0.004071	0.003942		67.775	0.031679	0.032089	0.031719
43.582	0.001459	0.001567	0.001619		49.43	0.000874	0.000871	0.00021		90.773	0.003615	0.00408	0.003949		67.804	0.031969	0.03238	0.032017
43.596	0.00146	0.001568	0.001621		49.448	0.000875	0.000872	0.000211		90.817	0.003619	0.004088	0.003955		67.833	0.032257	0.032667	0.032312
43.611	0.001461	0.001569	0.001623		49.466	0.000876	0.000873	0.000212		90.86	0.003624	0.004096	0.003961		67.862	0.032542	0.032951	0.032604
43.625	0.001461	0.00157	0.001625		49.484	0.000877	0.000874	0.000214		90.903	0.003629	0.004104	0.003967		67.892	0.032824	0.033232	0.032893
43.64	0.001462	0.001571	0.001627		49.501	0.000879	0.000875	0.000215		90.946	0.003634	0.00411	0.003973		67.921	0.033102	0.033509	0.033179
43.654	0.001463	0.001572	0.001629		49.519	0.00088	0.000876	0.000216		90.989	0.00364	0.004117	0.003979		67.95	0.033377	0.033782	0.033461
43.668	0.001464	0.001573	0.001632		49.537	0.000881	0.000878	0.000218		91.032	0.003647	0.004122	0.003985		67.979	0.033648	0.034051	0.033739
43.683	0.001465	0.001574	0.001634		49.555	0.000882	0.000879	0.000219		91.075	0.003655	0.004127	0.00399		68.008	0.033915	0.034316	0.034014
43.697	0.001466	0.001575	0.001636		49.573	0.000883	0.00088	0.00022		91.118	0.003663	0.004132	0.003996		68.037	0.034178	0.034576	0.034284
43.711	0.001467	0.001576	0.001638		49.591	0.000884	0.000881	0.000222		91.162	0.003672	0.004136	0.004001		68.066	0.034437	0.034832	0.034549
43.726	0.001468	0.001577	0.00164		49.609	0.000885	0.000882	0.000223		91.205	0.003681	0.00414	0.004006		68.096	0.03469	0.035083	0.03481
43.74	0.00147	0.001578	0.001642		49.627	0.000886	0.000884	0.000224		91.248	0.003691	0.004144	0.004011		68.125	0.034939	0.035328	0.035066
43.755	0.001471	0.001579	0.001644		49.645	0.000887	0.000885	0.000226		91.291	0.003702	0.004147	0.004017		68.154	0.035183	0.035568	0.035317
43.769	0.001472	0.00158	0.001646		49.663	0.000888	0.000886	0.000227		91.334	0.003713	0.00415	0.004022		68.183	0.035422	0.035803	0.035562
43.783	0.001473	0.001581	0.001648		49.681	0.000889	0.000887	0.000229		91.377	0.003725	0.004152	0.004027		68.212	0.035655	0.036032	0.035802
43.798	0.001475	0.001582	0.00165		49.699	0.000891	0.000888	0.00023		91.42	0.003738	0.004154	0.004032		68.241	0.035882	0.036255	0.036036
43.812	0.001476	0.001583	0.001652		49.717	0.000892	0.00089	0.000232		91.463	0.003751	0.004157	0.004038		68.271	0.036103	0.036472	0.036264
43.826	0.001477	0.001584	0.001654		49.735	0.000893	0.000891	0.000233		91.507	0.003764	0.004159	0.004043		68.3	0.036319	0.036682	0.036486
43.841	0.001479	0.001585	0.001656		49.753	0.000894	0.000892	0.000235		91.55	0.003778	0.00416	0.004049		68.329	0.036528	0.036886	0.036701
43.855	0.00148	0.001586	0.001658		49.77	0.000895	0.000893	0.000236		91.593	0.003793	0.004162	0.004055		68.358	0.03673	0.037083	0.03691
43.87	0.001482	0.001587	0.00166		49.788	0.000896	0.000894	0.000238		91.636	0.003808	0.004164	0.004061		68.387	0.036926	0.037273	0.037112
43.884	0.001483	0.001588	0.001661		49.806	0.000897	0.000896	0.000239		91.679	0.003824	0.004166	0.004067		68.416	0.037115	0.037456	0.037306
43.898	0.001485	0.001589	0.001663		49.824	0.000898	0.000897	0.000241		91.722	0.00384	0.004167	0.004074		68.445	0.037296	0.037631	0.037494
43.913	0.001486	0.00159	0.001665		49.842	0.0009	0.000898	0.000242		91.765	0.003857	0.004169	0.004081		68.475	0.037471	0.037799	0.037674
43.927	0.001488	0.001591	0.001667		49.86	0.000901	0.000899	0.000244		91.809	0.003874	0.004171	0.004088		68.504	0.037637	0.03796	0.037846
43.941	0.00149	0.001592	0.001669		49.878	0.000902	0.000901	0.000246		91.852	0.003892	0.004173	0.004096		68.533	0.037797	0.038112	0.03801
43.956	0.001492	0.001594	0.001671		49.896	0.000903	0.000902	0.000247		91.895	0.00391	0.004174	0.004104		68.562	0.037948	0.038256	0.038167
43.97	0.001493	0.001595	0.001673		49.914	0.000904	0.000903	0.000249		91.938	0.003929	0.004176	0.004113		68.591	0.038092	0.038393	0.038315
43.984	0.001495	0.001596	0.001674		49.932	0.000905	0.000904	0.000251		91.981	0.003948	0.004178	0.004122		68.62	0.038227	0.03852	0.038455
43.999	0.001497	0.001597	0.001676		49.95	0.000906	0.000905	0.000252		92.024	0.003968	0.00418	0.004131		68.649	0.038354	0.03864	0.038587
44.013	0.001499	0.001598	0.001678		49.968	0.000908	0.000907	0.000254		92.067	0.003988	0.004183	0.004141		68.679	0.038472	0.03875	0.03871
44.028	0.001501	0.001599	0.00168		49.986	0.000909	0.000908	0.000256		92.11	0.004008	0.004185	0.004151		68.708	0.038582	0.038852	0.038824
44.042	0.001503	0.001601	0.001681		50.004	0.00091	0.000909	0.000258		92.154	0.004028	0.004187	0.004162		68.737	0.038683	0.038945	0.03893
44.056	0.001505	0.001602	0.001683		50.022	0.000911	0.00091	0.00026		92.197	0.004049	0.00419	0.004173		68.766	0.038775	0.039029	0.039026
44.071	0.001507	0.001603	0.001685		50.039	0.000912	0.000911	0.000262		92.24	0.00407	0.004192	0.004185		68.795	0.038858	0.039104	0.039113
44.085	0.001509	0.001604	0.001687		50.057	0.000913	0.000912	0.000264		92.283	0.004091	0.004195	0.004197		68.824	0.038932	0.039169	0.039191
44.099	0.001511	0.001605	0.001688		50.075	0.000914	0.000914	0.000266		92.326	0.004112	0.004198	0.004209		68.853	0.038997	0.039225	0.03926
44.114	0.001513	0.001607	0.00169		50.093	0.000915	0.000915	0.000268		92.369	0.004134	0.004201	0.004222		68.883	0.039052	0.039272	0.039319
44.128	0.001515	0.001608	0.001692		50.111	0.000916	0.000916	0.00027		92.412	0.004155	0.004206	0.004235		68.912	0.039098	0.039309	0.039369
44.143	0.001517	0.001609	0.001693		50.129	0.000917	0.000917	0.000272		92.455	0.004176	0.004216	0.00425		68.941	0.039135	0.039336	0.039409
44.157	0.00152	0.00161	0.001695		50.147	0.000918	0.000918	0.000274		92.499	0.004196	0.004227	0.004264		68.97	0.039162	0.039354	0.039439
44.171	0.001522	0.001612	0.001696		50.165	0.000919	0.000919	0.000276		92.542	0.004216	0.004238	0.004278		68.999	0.039179	0.039362	0.03946
44.186	0.001524	0.001613	0.001698		50.183	0.00092	0.00092	0.000279		92.585	0.004236	0.004249	0.004292		69.028	0.039186	0.03936	0.039471
44.2	0.001527	0.001614	0.0017		50.201	0.000921	0.000922	0.000281		92.628	0.004256	0.00426	0.004307		69.058	0.039183	0.039348	0.039472
44.214	0.001529	0.001616	0.001701		50.219	0.000922	0.000923	0.000283		92.671	0.004275	0.004271	0.004321		69.087	0.039171	0.039326	0.039463
44.229	0.001531	0.001617	0.001703		50.237	0.000923	0.000924	0.000286		92.714	0.004294	0.004282	0.004335		69.116	0.039149	0.039294	0.039444
44.243	0.001534	0.001619	0.001704		50.255	0.000924	0.000925	0.000288		92.757	0.004313	0.004293	0.004349		69.145	0.039116	0.039252	0.039415
44.258	0.001536	0.00162	0.001706		50.273	0.000925	0.000926	0.000291		92.8	0.004332	0.004303	0.004363		69.174	0.039074	0.039199	0.039375
44.272	0.001539	0.001621	0.001707		50.291	0.000925	0.000927	0.000293		92.844	0.004351	0.004314	0.004377		69.203	0.039022	0.039137	0.039326
44.286	0.001541	0.001623	0.001709		50.308	0.000926	0.000928	0.000296		92.887	0.00437	0.004324	0.004391		69.232	0.03896	0.039065	0.039267
44.301	0.001544	0.001624	0.00171		50.326	0.000927	0.000929	0.000298		92.93	0.004389	0.004334	0.004405		69.262	0.038888	0.038983	0.039198
44.315	0.001546	0.001626	0.001712		50.344	0.000928	0.00093	0.000301		92.973	0.004408	0.004345	0.004419		69.291	0.038805	0.03889	0.039119
44.329	0.001549	0.001627	0.001713		50.362	0.000928	0.000931	0.000304		93.016	0.004427	0.004355	0.004432		69.32	0.038713	0.038788	0.03903
44.344	0.001552	0.001629	0.001715		50.38	0.000929	0.000933	0.000306		93.059	0.004446	0.004365	0.004446		69.349	0.038611	0.038675	0.03893
44.358	0.001554	0.00163	0.001716		50.398	0.00093	0.000934	0.000309		93.102	0.004465	0.004375	0.00446		69.378	0.038499	0.038553	0.038821
44.372	0.001557	0.001632	0.001718		50.416	0.00093	0.000935	0.000312		93.145	0.004484	0.004385	0.004474		69.407	0.038377	0.03842	0.038702
44.387	0.00156	0.001634	0.001719		50.434	0.000931	0.000936	0.000315		93.189	0.004503	0.004395	0.004488		69.436	0.038245	0.038278	0.038573
44.401	0.001562	0.001635	0.001721		50.452	0.000932	0.000937	0.000318		93.232	0.004521	0.004406	0.004502		69.466	0.038104	0.038126	0.038434
44.416	0.001565	0.001637	0.001722		50.47	0.000932	0.000938	0.000321		93.275	0.00454	0.004416	0.004515		69.495	0.037952	0.037964	0.038285
44.43	0.001568	0.001638	0.001724		50.488	0.000933	0.000939	0.000324		93.318	0.004559	0.004426	0.004529		69.524	0.037792	0.037792	0.038127
44.444	0.001571	0.00164	0.001725		50.506	0.000933	0.00094	0.000327		93.361	0.004578	0.004437	0.004543		69.553	0.037621	0.037611	0.037959
44.459	0.001574	0.001642	0.001727		50.524	0.000934	0.000941	0.00033		93.404	0.004597	0.004447	0.004556		69.582	0.037441	0.03742	0.037782
44.473	0.001577	0.001643	0.001728		50.542	0.000934	0.000942	0.000333		93.447	0.004615	0.004458	0.00457		69.611	0.037252	0.03722	0.037595
44.487	0.001579	0.001645	0.00173		50.56	0.000935	0.000944	0.000336		93.491	0.004634	0.004469	0.004584		69.64	0.037053	0.037011	0.037399
44.502	0.001582	0.001647	0.001731		50.577	0.000935	0.000945	0.000339		93.534	0.004653	0.00448	0.004597		69.67	0.036846	0.036792	0.037194
44.516	0.001585	0.001649	0.001732		50.595	0.000936	0.000946	0.000343		93.577	0.004671	0.004491	0.004611		69.699	0.036629	0.036565	0.036979
44.531	0.001588	0.00165	0.001734		50.613	0.000936	0.000947	0.000346		93.62	0.00469	0.004502	0.004624		69.728	0.036403	0.036328	0.036756
44.545	0.001591	0.001652	0.001735		50.631	0.000936	0.000948	0.000349		93.663	0.004709	0.004513	0.004638		69.757	0.036169	0.036083	0.036524
44.559	0.001594	0.001654	0.001737		50.649	0.000937	0.000949	0.000352		93.706	0.004727	0.004525	0.004652		69.786	0.035926	0.035829	0.036283
44.574	0.001597	0.001656	0.001738		50.667	0.000937	0.00095	0.000356		93.749	0.004746	0.004536	0.004665		69.815	0.035674	0.035566	0.036033
44.588	0.0016	0.001658	0.00174		50.685	0.000937	0.000952	0.000359		93.792	0.004765	0.004548	0.004679		69.845	0.035414	0.035295	0.035775
44.602	0.001603	0.00166	0.001741		50.703	0.000938	0.000953	0.000362		93.836	0.004783	0.00456	0.004692		69.874	0.035146	0.035016	0.035509
44.617	0.001606	0.001662	0.001742		50.721	0.000938	0.000954	0.000366		93.879	0.004802	0.004572	0.004706		69.903	0.03487	0.03473	0.035235
44.631	0.001609	0.001663	0.001744		50.739	0.000938	0.000955	0.000369		93.922	0.00482	0.004584	0.004719		69.932	0.034586	0.034435	0.034952
44.646	0.001613	0.001665	0.001745		50.757	0.000938	0.000956	0.000373		93.965	0.004838	0.004597	0.004733		69.961	0.034294	0.034133	0.034662
44.66	0.001616	0.001667	0.001747		50.775	0.000938	0.000957	0.000376		94.008	0.004857	0.004609	0.004746		69.99	0.033995	0.033823	0.034365
44.674	0.001619	0.001669	0.001748		50.793	0.000939	0.000958	0.00038		94.051	0.004875	0.004622	0.00476		70.019	0.033689	0.033506	0.034059
44.689	0.001622	0.001671	0.00175		50.811	0.000939	0.00096	0.000383		94.094	0.004893	0.004635	0.004773		70.049	0.033375	0.033182	0.033747
44.703	0.001625	0.001673	0.001751		50.829	0.000939	0.000961	0.000387		94.137	0.004912	0.004648	0.004787		70.078	0.033055	0.032851	0.033428
44.717	0.001628	0.001676	0.001753		50.846	0.000939	0.000962	0.00039		94.181	0.00493	0.004661	0.0048		70.107	0.032727	0.032514	0.033101
44.732	0.001632	0.001678	0.001754		50.864	0.000939	0.000963	0.000394		94.224	0.004948	0.004675	0.004813		70.136	0.032394	0.03217	0.032768
44.746	0.001635	0.00168	0.001756		50.882	0.000939	0.000964	0.000397		94.267	0.004966	0.004688	0.004827		70.165	0.032054	0.03182	0.032429
44.76	0.001638	0.001682	0.001758		50.9	0.000939	0.000966	0.000401		94.31	0.004984	0.004702	0.00484		70.194	0.031708	0.031465	0.032083
44.775	0.001642	0.001684	0.001759		50.918	0.000939	0.000967	0.000404		94.353	0.005002	0.004716	0.004854		70.223	0.031356	0.031103	0.031732
44.789	0.001645	0.001686	0.001761		50.936	0.000939	0.000968	0.000408		94.396	0.00502	0.00473	0.004867		70.253	0.030998	0.030736	0.031374
44.804	0.001648	0.001688	0.001762		50.954	0.000939	0.000969	0.000411		94.439	0.005038	0.004744	0.004881		70.282	0.030636	0.030364	0.031011
44.818	0.001652	0.001691	0.001764		50.972	0.000939	0.00097	0.000415		94.482	0.005056	0.004759	0.004894		70.311	0.030267	0.029987	0.030642
44.832	0.001655	0.001693	0.001766		50.99	0.000939	0.000972	0.000418		94.526	0.005074	0.004773	0.004907		70.34	0.029894	0.029605	0.030269
44.847	0.001658	0.001695	0.001767		51.008	0.000939	0.000973	0.000422		94.569	0.005092	0.004788	0.004921		70.369	0.029517	0.029219	0.02989
44.861	0.001662	0.001698	0.001769		51.026	0.000939	0.000974	0.000426		94.612	0.005109	0.004803	0.004934		70.398	0.029134	0.028829	0.029507
44.875	0.001665	0.0017	0.001771		51.044	0.000939	0.000975	0.000429		94.655	0.005127	0.004818	0.004947		70.428	0.028748	0.028434	0.029119
44.89	0.001669	0.001702	0.001773		51.062	0.000939	0.000977	0.000432		94.698	0.005145	0.004833	0.004961		70.457	0.028357	0.028036	0.028727
44.904	0.001672	0.001705	0.001774		51.08	0.000939	0.000978	0.000436		94.741	0.005162	0.004848	0.004974		70.486	0.027963	0.027635	0.028331
44.919	0.001676	0.001707	0.001776		51.098	0.000939	0.000979	0.000439		94.784	0.00518	0.004864	0.004987		70.515	0.027565	0.02723	0.027932
44.933	0.00168	0.00171	0.001778		51.115	0.000939	0.00098	0.000443		94.827	0.005197	0.004879	0.005001		70.544	0.027164	0.026823	0.027529
44.947	0.001683	0.001712	0.00178		51.133	0.000939	0.000982	0.000446		94.871	0.005214	0.004895	0.005014		70.573	0.02676	0.026412	0.027122
44.962	0.001687	0.001715	0.001782		51.151	0.000939	0.000983	0.00045		94.914	0.005232	0.004911	0.005027		70.602	0.026354	0.026	0.026713
44.976	0.00169	0.001717	0.001784		51.169	0.000939	0.000984	0.000453		94.957	0.005249	0.004927	0.00504		70.632	0.025944	0.025585	0.026301
44.99	0.001694	0.00172	0.001786		51.187	0.000939	0.000986	0.000456		95	0.005266	0.004943	0.005054		70.661	0.025533	0.025168	0.025887
45.005	0.001698	0.001722	0.001788		51.205	0.000939	0.000987	0.00046							70.69	0.025119	0.024749	0.02547
45.019	0.001702	0.001725	0.00179		51.223	0.000939	0.000988	0.000463							70.719	0.024703	0.02433	0.025052
45.034	0.001705	0.001728	0.001792		51.241	0.000939	0.00099	0.000466							70.748	0.024286	0.023908	0.024632
45.048	0.001709	0.00173	0.001794		51.259	0.000939	0.000991	0.00047							70.777	0.023868	0.023486	0.02421
45.062	0.001713	0.001733	0.001796		51.277	0.000939	0.000992	0.000473							70.806	0.023449	0.023064	0.023787
45.077	0.001717	0.001736	0.001799		51.295	0.000939	0.000994	0.000476							70.836	0.023028	0.022641	0.023363
45.091	0.001721	0.001738	0.001801		51.313	0.000939	0.000995	0.000479							70.865	0.022608	0.022217	0.022938
45.105	0.001725	0.001741	0.001803		51.331	0.000939	0.000996	0.000482							70.894	0.022187	0.021794	0.022513
45.12	0.001729	0.001744	0.001806		51.349	0.000939	0.000998	0.000485							70.923	0.021766	0.021371	0.022088
45.134	0.001733	0.001747	0.001808		51.367	0.000939	0.000999	0.000488							70.952	0.021344	0.020949	0.021663
45.148	0.001737	0.00175	0.001811		51.385	0.000939	0.001001	0.000491							70.981	0.020924	0.020527	0.021237
45.163	0.001741	0.001753	0.001813		51.402	0.000939	0.001002	0.000494							71.01	0.020504	0.020106	0.020813
45.177	0.001745	0.001756	0.001816		51.42	0.000939	0.001003	0.000497							71.04	0.020085	0.019686	0.020389
45.192	0.00175	0.001759	0.001818		51.438	0.000939	0.001005	0.0005							71.069	0.019666	0.019268	0.019966
45.206	0.001754	0.001762	0.001821		51.456	0.000939	0.001006	0.000503							71.098	0.01925	0.018852	0.019544
45.22	0.001758	0.001765	0.001824		51.474	0.000939	0.001008	0.000506							71.127	0.018834	0.018437	0.019124
45.235	0.001762	0.001768	0.001827		51.492	0.00094	0.001009	0.000509							71.156	0.018421	0.018024	0.018705
45.249	0.001767	0.001771	0.001829		51.51	0.00094	0.001011	0.000511							71.185	0.018009	0.017614	0.018288
45.263	0.001771	0.001774	0.001832		51.528	0.00094	0.001012	0.000514							71.215	0.017599	0.017206	0.017873
45.278	0.001776	0.001777	0.001835		51.546	0.00094	0.001013	0.000517							71.244	0.017192	0.0168	0.017461
45.292	0.00178	0.001781	0.001838		51.564	0.00094	0.001015	0.000519							71.273	0.016788	0.016398	0.017051
45.307	0.001785	0.001784	0.001841		51.582	0.000941	0.001016	0.000522							71.302	0.016386	0.015998	0.016644
45.321	0.001789	0.001787	0.001845		51.6	0.000941	0.001018	0.000524							71.331	0.015987	0.015602	0.016239
45.335	0.001794	0.001791	0.001848		51.618	0.000941	0.001019	0.000527							71.36	0.015591	0.015209	0.015838
45.35	0.001799	0.001794	0.001851		51.636	0.000942	0.001021	0.000529							71.389	0.015199	0.01482	0.01544
45.364	0.001804	0.001798	0.001854		51.654	0.000942	0.001022	0.000532							71.419	0.01481	0.014434	0.015045
45.378	0.001808	0.001801	0.001858		51.671	0.000942	0.001023	0.000534							71.448	0.014424	0.014052	0.014654
45.393	0.001813	0.001805	0.001861		51.689	0.000943	0.001025	0.000537							71.477	0.014043	0.013674	0.014267
45.407	0.001818	0.001808	0.001865		51.707	0.000943	0.001026	0.000539							71.506	0.013666	0.013301	0.013884
45.422	0.001823	0.001812	0.001868		51.725	0.000944	0.001028	0.000541							71.535	0.013292	0.012931	0.013505
45.436	0.001828	0.001815	0.001872		51.743	0.000944	0.001029	0.000543							71.564	0.012924	0.012567	0.013131
45.45	0.001833	0.001819	0.001876		51.761	0.000945	0.001031	0.000545							71.593	0.012559	0.012206	0.01276
45.465	0.001838	0.001823	0.00188		51.779	0.000945	0.001032	0.000548							71.623	0.012199	0.011851	0.012395
45.479	0.001844	0.001826	0.001883		51.797	0.000946	0.001033	0.00055							71.652	0.011844	0.0115	0.012034
45.493	0.001849	0.00183	0.001887		51.815	0.000946	0.001035	0.000552							71.681	0.011494	0.011154	0.011678
45.508	0.001854	0.001834	0.001891		51.833	0.000947	0.001036	0.000554							71.71	0.011149	0.010813	0.011327
45.522	0.001859	0.001838	0.001895		51.851	0.000947	0.001037	0.000556							71.739	0.010809	0.010478	0.010981
45.537	0.001865	0.001842	0.0019		51.869	0.000948	0.001039	0.000558							71.768	0.010474	0.010147	0.01064
45.551	0.00187	0.001846	0.001904		51.887	0.000949	0.00104	0.00056							71.798	0.010145	0.009822	0.010305
45.565	0.001876	0.00185	0.001908		51.905	0.000949	0.001041	0.000562							71.827	0.00982	0.009503	0.009974
45.58	0.001882	0.001854	0.001912		51.923	0.00095	0.001043	0.000563							71.856	0.009502	0.009189	0.00965
45.594	0.001887	0.001858	0.001917		51.94	0.00095	0.001044	0.000565							71.885	0.009189	0.00888	0.009331
45.608	0.001893	0.001862	0.001921		51.958	0.000951	0.001045	0.000567							71.914	0.008881	0.008577	0.009017
45.623	0.001899	0.001867	0.001926		51.976	0.000952	0.001046	0.000569							71.943	0.00858	0.00828	0.00871
45.637	0.001905	0.001871	0.001931		51.994	0.000952	0.001047	0.00057							71.972	0.008284	0.007989	0.008408
45.651	0.001911	0.001875	0.001935		52.012	0.000953	0.001048	0.000572							72.002	0.007994	0.007703	0.008112
45.666	0.001917	0.001879	0.00194		52.03	0.000953	0.00105	0.000574							72.031	0.00771	0.007423	0.007821
45.68	0.001923	0.001884	0.001945		52.048	0.000954	0.001051	0.000575							72.06	0.007431	0.007149	0.007537
45.695	0.001929	0.001888	0.00195		52.066	0.000955	0.001052	0.000577							72.089	0.007159	0.006881	0.007259
45.709	0.001935	0.001893	0.001955		52.084	0.000955	0.001053	0.000578							72.118	0.006893	0.006619	0.006987
45.723	0.001941	0.001897	0.00196		52.102	0.000956	0.001054	0.00058							72.147	0.006633	0.006363	0.006721
45.738	0.001947	0.001902	0.001965		52.12	0.000956	0.001054	0.000581							72.176	0.006378	0.006113	0.00646
45.752	0.001954	0.001907	0.00197		52.138	0.000957	0.001055	0.000583							72.206	0.00613	0.005869	0.006206
45.766	0.00196	0.001911	0.001975		52.156	0.000957	0.001056	0.000584							72.235	0.005888	0.005631	0.005958
45.781	0.001967	0.001916	0.001981		52.174	0.000958	0.001057	0.000586							72.264	0.005652	0.005398	0.005717
45.795	0.001973	0.001921	0.001986		52.192	0.000959	0.001058	0.000587							72.293	0.005421	0.005172	0.005481
45.81	0.00198	0.001926	0.001991		52.209	0.000959	0.001058	0.000588							72.322	0.005197	0.004952	0.005251
45.824	0.001987	0.00193	0.001997		52.227	0.000959	0.001059	0.00059							72.351	0.004979	0.004737	0.005027
45.838	0.001993	0.001935	0.002002		52.245	0.00096	0.00106	0.000591							72.38	0.004767	0.004529	0.004809
45.853	0.002	0.00194	0.002008		52.263	0.00096	0.00106	0.000592							72.41	0.004561	0.004326	0.004598
45.867	0.002007	0.001945	0.002014		52.281	0.000961	0.001061	0.000593							72.439	0.00436	0.004129	0.004392
45.881	0.002014	0.00195	0.00202		52.299	0.000961	0.001061	0.000595							72.468	0.004165	0.003938	0.004192
45.896	0.002021	0.001956	0.002025		52.317	0.000961	0.001062	0.000596							72.497	0.003977	0.003753	0.003998
45.91	0.002028	0.001961	0.002031		52.335	0.000962	0.001062	0.000597							72.526	0.003793	0.003573	0.00381
45.925	0.002036	0.001966	0.002037		52.353	0.000962	0.001063	0.000598							72.555	0.003616	0.003399	0.003627
45.939	0.002043	0.001971	0.002043		52.371	0.000962	0.001063	0.000599							72.585	0.003444	0.00323	0.00345
45.953	0.00205	0.001977	0.002049		52.389	0.000963	0.001063	0.0006							72.614	0.003278	0.003067	0.003279
45.968	0.002058	0.001982	0.002056		52.407	0.000963	0.001063	0.000601							72.643	0.003117	0.002909	0.003113
45.982	0.002065	0.001988	0.002062		52.425	0.000963	0.001064	0.000602							72.672	0.002961	0.002757	0.002953
45.996	0.002073	0.001993	0.002068		52.443	0.000963	0.001064	0.000603							72.701	0.002811	0.00261	0.002798
46.011	0.00208	0.001999	0.002074		52.461	0.000963	0.001064	0.000604							72.73	0.002666	0.002468	0.002648
46.025	0.002088	0.002004	0.002081		52.478	0.000963	0.001064	0.000605							72.759	0.002526	0.002331	0.002504
46.039	0.002096	0.00201	0.002087		52.496	0.000963	0.001064	0.000606							72.789	0.002391	0.002199	0.002365
46.054	0.002104	0.002016	0.002094		52.514	0.000963	0.001064	0.000607							72.818	0.00226	0.002072	0.002231
46.068	0.002112	0.002021	0.0021		52.532	0.000963	0.001064	0.000608							72.847	0.002135	0.00195	0.002102
46.083	0.00212	0.002027	0.002107		52.55	0.000963	0.001064	0.000609							72.876	0.002014	0.001833	0.001977
46.097	0.002128	0.002033	0.002114		52.568	0.000963	0.001064	0.00061							72.905	0.001898	0.00172	0.001858
46.111	0.002136	0.002039	0.00212		52.586	0.000963	0.001063	0.000611							72.934	0.001787	0.001612	0.001743
46.126	0.002144	0.002045	0.002127		52.604	0.000963	0.001063	0.000611							72.963	0.00168	0.001509	0.001633
46.14	0.002152	0.002051	0.002134		52.622	0.000963	0.001063	0.000612							72.993	0.001577	0.00141	0.001527
46.154	0.002161	0.002057	0.002141		52.64	0.000963	0.001063	0.000613							73.022	0.001479	0.001315	0.001426
46.169	0.002169	0.002064	0.002148		52.658	0.000963	0.001062	0.000614							73.051	0.001384	0.001224	0.001328
46.183	0.002178	0.00207	0.002155		52.676	0.000962	0.001062	0.000615							73.08	0.001294	0.001138	0.001235
46.198	0.002186	0.002076	0.002162		52.694	0.000962	0.001062	0.000615							73.109	0.001207	0.001055	0.001146
46.212	0.002195	0.002083	0.002169		52.712	0.000962	0.001061	0.000616							73.138	0.001124	0.000976	0.001061
46.226	0.002204	0.002089	0.002177		52.73	0.000961	0.001061	0.000617							73.168	0.001045	0.000901	0.00098
46.241	0.002213	0.002095	0.002184		52.747	0.000961	0.00106	0.000618							73.197	0.00097	0.00083	0.000903
46.255	0.002222	0.002102	0.002191		52.765	0.000961	0.00106	0.000618							73.226	0.000898	0.000762	0.000829
46.269	0.002231	0.002109	0.002199		52.783	0.00096	0.001059	0.000619							73.255	0.000829	0.000698	0.000758
46.284	0.00224	0.002115	0.002206		52.801	0.00096	0.001059	0.00062							73.284	0.000764	0.000636	0.000691
46.298	0.002249	0.002122	0.002214		52.819	0.000959	0.001058	0.00062							73.313	0.000701	0.000579	0.000628
46.313	0.002258	0.002129	0.002221		52.837	0.000959	0.001057	0.000621							73.342	0.000642	0.000524	0.000567
46.327	0.002268	0.002136	0.002229		52.855	0.000958	0.001056	0.000621							73.372	0.000586	0.000472	0.00051
46.341	0.002277	0.002143	0.002237		52.873	0.000957	0.001056	0.000622							73.401	0.000532	0.000423	0.000455
46.356	0.002287	0.00215	0.002245		52.891	0.000957	0.001055	0.000623							73.43	0.000482	0.000377	0.000403
46.37	0.002296	0.002157	0.002252		52.909	0.000956	0.001054	0.000623							73.459	0.000434	0.000333	0.000354
46.384	0.002306	0.002164	0.00226		52.927	0.000955	0.001053	0.000624							73.488	0.000388	0.000292	0.000308
46.399	0.002316	0.002171	0.002268		52.945	0.000955	0.001052	0.000624							73.517	0.000345	0.000253	0.000264
46.413	0.002325	0.002178	0.002276		52.963	0.000954	0.001052	0.000625							73.546	0.000304	0.000217	0.000223
46.427	0.002335	0.002186	0.002284		52.981	0.000953	0.001051	0.000625							73.576	0.000266	0.000183	0.000184
46.442	0.002345	0.002193	0.002293		52.999	0.000952	0.00105	0.000626							73.605	0.00023	0.000151	0.000147
46.456	0.002356	0.0022	0.002301		53.016	0.000952	0.001049	0.000626							73.634	0.000195	0.000121	0.000113
46.471	0.002366	0.002208	0.002309		53.034	0.000951	0.001048	0.000627							73.663	0.000163	9.3e-05	8.1e-05
46.485	0.002376	0.002216	0.002317		53.052	0.00095	0.001047	0.000627							73.692	0.000133	6.7e-05	5e-05
46.499	0.002386	0.002223	0.002326		53.07	0.000949	0.001045	0.000628							73.721	0.000105	4.3e-05	2.2e-05
46.514	0.002397	0.002231	0.002334		53.088	0.000948	0.001044	0.000628							73.75	7.8e-05	2e-05	-5e-06
46.528	0.002407	0.002239	0.002343		53.106	0.000947	0.001043	0.000629							73.78	5.3e-05	-1e-06	-3e-05
46.542	0.002418	0.002247	0.002351		53.124	0.000947	0.001042	0.000629							73.809	3e-05	-2.1e-05	-5.3e-05
46.557	0.002429	0.002255	0.00236		53.142	0.000946	0.001041	0.00063							73.838	8e-06	-3.9e-05	-7.5e-05
46.571	0.00244	0.002263	0.002369		53.16	0.000945	0.00104	0.00063							73.867	-1.2e-05	-5.6e-05	-9.5e-05
46.586	0.002451	0.002271	0.002377		53.178	0.000944	0.001038	0.00063							73.896	-3e-05	-7.2e-05	-0.000114
46.6	0.002462	0.002279	0.002386		53.196	0.000943	0.001037	0.000631							73.925	-4.8e-05	-8.7e-05	-0.000131
46.614	0.002473	0.002287	0.002395		53.214	0.000942	0.001036	0.000631							73.955	-6.4e-05	-0.000101	-0.000147
46.629	0.002484	0.002296	0.002404		53.232	0.000941	0.001034	0.000632							73.984	-7.9e-05	-0.000113	-0.000162
46.643	0.002495	0.002304	0.002413		53.25	0.00094	0.001033	0.000632							74.013	-9.2e-05	-0.000125	-0.000176
46.657	0.002507	0.002312	0.002422		53.268	0.000939	0.001031	0.000632							74.042	-0.000105	-0.000136	-0.000189
46.672	0.002518	0.002321	0.002431		53.286	0.000938	0.00103	0.000633							74.071	-0.000116	-0.000146	-0.0002
46.686	0.00253	0.00233	0.002441		53.303	0.000937	0.001028	0.000633							74.1	-0.000126	-0.000156	-0.000211
46.701	0.002541	0.002338	0.00245		53.321	0.000936	0.001027	0.000633							74.129	-0.000136	-0.000165	-0.00022
46.715	0.002553	0.002347	0.002459		53.339	0.000935	0.001025	0.000634							74.159	-0.000144	-0.000173	-0.000229
46.729	0.002565	0.002356	0.002469		53.357	0.000934	0.001024	0.000634							74.188	-0.000152	-0.000181	-0.000237
46.744	0.002577	0.002365	0.002478		53.375	0.000933	0.001022	0.000634							74.217	-0.000159	-0.000188	-0.000244
46.758	0.002589	0.002374	0.002488		53.393	0.000932	0.001021	0.000634							74.246	-0.000165	-0.000194	-0.000251
46.772	0.002601	0.002383	0.002497		53.411	0.000931	0.001019	0.000635							74.275	-0.000171	-0.000201	-0.000257
46.787	0.002613	0.002392	0.002507		53.429	0.00093	0.001017	0.000635							74.304	-0.000175	-0.000206	-0.000262
46.801	0.002626	0.002402	0.002517		53.447	0.000929	0.001016	0.000635							74.333	-0.000179	-0.000212	-0.000267
46.815	0.002638	0.002411	0.002526		53.465	0.000928	0.001014	0.000636							74.363	-0.000183	-0.000217	-0.000271
46.83	0.002651	0.002421	0.002536		53.483	0.000927	0.001012	0.000636							74.392	-0.000186	-0.000222	-0.000274
46.844	0.002664	0.00243	0.002546		53.501	0.000926	0.00101	0.000636							74.421	-0.000188	-0.000226	-0.000277
46.859	0.002677	0.00244	0.002556		53.519	0.000925	0.001009	0.000636							74.45	-0.00019	-0.000231	-0.00028
46.873	0.002689	0.002449	0.002566		53.537	0.000925	0.001007	0.000637							74.479	-0.000192	-0.000235	-0.000282
46.887	0.002702	0.002459	0.002576		53.555	0.000924	0.001005	0.000637							74.508	-0.000193	-0.000238	-0.000284
46.902	0.002716	0.002469	0.002587		53.572	0.000923	0.001003	0.000637							74.538	-0.000194	-0.000242	-0.000285
46.916	0.002729	0.002479	0.002597		53.59	0.000922	0.001001	0.000637							74.567	-0.000194	-0.000245	-0.000286
46.93	0.002742	0.002489	0.002607		53.608	0.000921	0.000999	0.000638							74.596	-0.000194	-0.000249	-0.000287
46.945	0.002756	0.002499	0.002618		53.626	0.00092	0.000998	0.000638							74.625	-0.000194	-0.000252	-0.000288
46.959	0.002769	0.00251	0.002628		53.644	0.000919	0.000996	0.000638							74.654	-0.000193	-0.000254	-0.000288
46.974	0.002783	0.00252	0.002639		53.662	0.000919	0.000994	0.000638							74.683	-0.000192	-0.000257	-0.000288
46.988	0.002797	0.00253	0.002649		53.68	0.000918	0.000992	0.000639							74.712	-0.000191	-0.00026	-0.000288
47.002	0.002811	0.002541	0.00266		53.698	0.000917	0.00099	0.000639							74.742	-0.00019	-0.000262	-0.000287
47.017	0.002825	0.002552	0.002671		53.716	0.000916	0.000988	0.000639							74.771	-0.000188	-0.000264	-0.000287
47.031	0.002839	0.002562	0.002682		53.734	0.000915	0.000986	0.000639							74.8	-0.000186	-0.000266	-0.000286
47.045	0.002854	0.002573	0.002693		53.752	0.000915	0.000984	0.00064							74.829	-0.000184	-0.000268	-0.000285
47.06	0.002868	0.002584	0.002704		53.77	0.000914	0.000982	0.00064							74.858	-0.000182	-0.000269	-0.000284
47.074	0.002883	0.002595	0.002715		53.788	0.000913	0.00098	0.00064							74.887	-0.000179	-0.000271	-0.000283
47.089	0.002897	0.002606	0.002726		53.806	0.000913	0.000978	0.000641							74.916	-0.000177	-0.000272	-0.000281
47.103	0.002912	0.002617	0.002738		53.824	0.000912	0.000976	0.000641							74.946	-0.000174	-0.000273	-0.00028
47.117	0.002927	0.002629	0.002749		53.841	0.000911	0.000974	0.000641							74.975	-0.000171	-0.000274	-0.000278
47.132	0.002942	0.00264	0.002761		53.859	0.000911	0.000972	0.000642							75.004	-0.000168	-0.000275	-0.000277
47.146	0.002957	0.002652	0.002772		53.877	0.00091	0.00097	0.000642							75.033	-0.000165	-0.000275	-0.000275
47.16	0.002973	0.002663	0.002784		53.895	0.000909	0.000969	0.000642							75.062	-0.000162	-0.000275	-0.000273
47.175	0.002988	0.002675	0.002795		53.913	0.000909	0.000967	0.000643							75.091	-0.000159	-0.000275	-0.000271
47.189	0.003004	0.002687	0.002807		53.931	0.000908	0.000965	0.000643							75.12	-0.000156	-0.000275	-0.000269
47.203	0.00302	0.002699	0.002819		53.949	0.000907	0.000963	0.000644							75.15	-0.000152	-0.000275	-0.000267
47.218	0.003036	0.002711	0.002831		53.967	0.000907	0.000961	0.000644							75.179	-0.000149	-0.000274	-0.000265
47.232	0.003052	0.002723	0.002843		53.985	0.000906	0.000959	0.000645							75.208	-0.000145	-0.000273	-0.000263
47.247	0.003068	0.002735	0.002855		54.003	0.000906	0.000957	0.000645							75.237	-0.000142	-0.000272	-0.000261
47.261	0.003084	0.002748	0.002868		54.021	0.000905	0.000955	0.000646							75.266	-0.000138	-0.000271	-0.000258
47.275	0.003101	0.00276	0.00288		54.039	0.000905	0.000953	0.000646							75.295	-0.000135	-0.00027	-0.000256
47.29	0.003117	0.002773	0.002892		54.057	0.000904	0.000951	0.000647							75.325	-0.000131	-0.000268	-0.000254
47.304	0.003134	0.002786	0.002905		54.075	0.000904	0.000949	0.000648							75.354	-0.000127	-0.000266	-0.000252
47.318	0.003151	0.002799	0.002918		54.093	0.000903	0.000947	0.000648							75.383	-0.000124	-0.000264	-0.00025
47.333	0.003168	0.002811	0.00293		54.11	0.000903	0.000945	0.000649							75.412	-0.00012	-0.000261	-0.000248
47.347	0.003185	0.002825	0.002943		54.128	0.000902	0.000943	0.00065							75.441	-0.000116	-0.000259	-0.000246
47.362	0.003203	0.002838	0.002956		54.146	0.000902	0.000942	0.00065							75.47	-0.000112	-0.000256	-0.000244
47.376	0.00322	0.002851	0.002969		54.164	0.000902	0.00094	0.000651							75.499	-0.000109	-0.000253	-0.000242
47.39	0.003238	0.002865	0.002982		54.182	0.000901	0.000938	0.000652							75.529	-0.000105	-0.00025	-0.00024
47.405	0.003256	0.002878	0.002995		54.2	0.000901	0.000936	0.000653							75.558	-0.000101	-0.000247	-0.000238
47.419	0.003274	0.002892	0.003009		54.218	0.0009	0.000934	0.000653							75.587	-9.7e-05	-0.000243	-0.000237
47.433	0.003292	0.002906	0.003022		54.236	0.0009	0.000932	0.000654							75.616	-9.3e-05	-0.000239	-0.000235
47.448	0.00331	0.002919	0.003036		54.254	0.0009	0.000931	0.000655							75.645	-8.9e-05	-0.000235	-0.000234
47.462	0.003329	0.002933	0.003049		54.272	0.000899	0.000929	0.000656							75.674	-8.5e-05	-0.000231	-0.000233
47.477	0.003347	0.002948	0.003063		54.29	0.000899	0.000927	0.000657							75.703	-8.1e-05	-0.000227	-0.000231
47.491	0.003366	0.002962	0.003077		54.308	0.000898	0.000925	0.000658							75.733	-7.7e-05	-0.000223	-0.00023
47.505	0.003385	0.002976	0.003091		54.326	0.000898	0.000923	0.000659							75.762	-7.3e-05	-0.000218	-0.00023
47.52	0.003405	0.002991	0.003105		54.344	0.000898	0.000922	0.00066							75.791	-6.9e-05	-0.000213	-0.000229
47.534	0.003424	0.003006	0.003119		54.362	0.000897	0.00092	0.000661							75.82	-6.5e-05	-0.000208	-0.000228
47.548	0.003444	0.00302	0.003133		54.379	0.000897	0.000918	0.000662							75.849	-6.1e-05	-0.000204	-0.000228
47.563	0.003463	0.003035	0.003147		54.397	0.000897	0.000917	0.000663							75.878	-5.7e-05	-0.000199	-0.000227
47.577	0.003483	0.00305	0.003162		54.415	0.000896	0.000915	0.000664							75.908	-5.3e-05	-0.000193	-0.000227
47.591	0.003503	0.003066	0.003176		54.433	0.000896	0.000913	0.000665							75.937	-4.9e-05	-0.000188	-0.000227
47.606	0.003524	0.003081	0.003191		54.451	0.000896	0.000912	0.000666							75.966	-4.5e-05	-0.000183	-0.000227
47.62	0.003544	0.003096	0.003206		54.469	0.000895	0.00091	0.000667							75.995	-4.1e-05	-0.000177	-0.000227
47.635	0.003565	0.003112	0.003221		54.487	0.000895	0.000909	0.000668							76.024	-3.7e-05	-0.000172	-0.000228
47.649	0.003586	0.003128	0.003236		54.505	0.000895	0.000907	0.00067							76.053	-3.3e-05	-0.000166	-0.000228
47.663	0.003607	0.003144	0.003251		54.523	0.000894	0.000906	0.000671							76.082	-2.9e-05	-0.000161	-0.000229
47.678	0.003628	0.00316	0.003266		54.541	0.000894	0.000904	0.000672							76.112	-2.5e-05	-0.000155	-0.000229
47.692	0.003649	0.003176	0.003282		54.559	0.000894	0.000903	0.000673							76.141	-2e-05	-0.00015	-0.00023
47.706	0.003671	0.003192	0.003297		54.577	0.000894	0.000901	0.000675							76.17	-1.6e-05	-0.000144	-0.000231
47.721	0.003693	0.003209	0.003313		54.595	0.000893	0.0009	0.000676							76.199	-1.2e-05	-0.000139	-0.000232
47.735	0.003715	0.003225	0.003329		54.613	0.000893	0.000899	0.000677							76.228	-8e-06	-0.000133	-0.000233
47.75	0.003737	0.003242	0.003344		54.631	0.000893	0.000897	0.000678							76.257	-3e-06	-0.000127	-0.000234
47.764	0.00376	0.003259	0.00336		54.648	0.000892	0.000896	0.00068							76.286	1e-06	-0.000122	-0.000236
47.778	0.003783	0.003276	0.003376		54.666	0.000892	0.000895	0.000681							76.316	5e-06	-0.000117	-0.000237
47.793	0.003806	0.003293	0.003393		54.684	0.000892	0.000894	0.000683							76.345	9e-06	-0.000111	-0.000238
47.807	0.003829	0.00331	0.003409		54.702	0.000891	0.000892	0.000684							76.374	1.4e-05	-0.000106	-0.00024
47.821	0.003852	0.003328	0.003426		54.72	0.000891	0.000891	0.000685							76.403	1.8e-05	-0.000101	-0.000241
47.836	0.003876	0.003346	0.003442		54.738	0.000891	0.00089	0.000687							76.432	2.2e-05	-9.6e-05	-0.000243
47.85	0.0039	0.003364	0.003459		54.756	0.000891	0.000889	0.000688							76.461	2.7e-05	-9.1e-05	-0.000244
47.865	0.003924	0.003382	0.003476		54.774	0.00089	0.000888	0.00069							76.49	3.1e-05	-8.6e-05	-0.000246
47.879	0.003948	0.0034	0.003493		54.792	0.00089	0.000887	0.000691							76.52	3.5e-05	-8.1e-05	-0.000248
47.893	0.003972	0.003418	0.00351		54.81	0.00089	0.000886	0.000693							76.549	4e-05	-7.7e-05	-0.000249
47.908	0.003997	0.003436	0.003527		54.828	0.000889	0.000885	0.000694							76.578	4.4e-05	-7.2e-05	-0.000251
47.922	0.004022	0.003455	0.003545		54.846	0.000889	0.000884	0.000696							76.607	4.8e-05	-6.8e-05	-0.000253
47.936	0.004048	0.003474	0.003562		54.864	0.000889	0.000884	0.000698							76.636	5.2e-05	-6.4e-05	-0.000254
47.951	0.004073	0.003493	0.00358		54.882	0.000889	0.000883	0.000699							76.665	5.6e-05	-6e-05	-0.000256
47.965	0.004099	0.003512	0.003598		54.9	0.000888	0.000882	0.000701							76.695	6e-05	-5.6e-05	-0.000257
47.979	0.004125	0.003531	0.003615		54.918	0.000888	0.000881	0.000703							76.724	6.3e-05	-5.3e-05	-0.000258
47.994	0.004151	0.003551	0.003634		54.935	0.000888	0.000881	0.000704							76.753	6.7e-05	-4.9e-05	-0.00026
48.008	0.004178	0.00357	0.003652		54.953	0.000888	0.00088	0.000706							76.782	7.1e-05	-4.6e-05	-0.000261
48.023	0.004204	0.00359	0.00367		54.971	0.000887	0.00088	0.000708							76.811	7.4e-05	-4.3e-05	-0.000262
48.037	0.004231	0.00361	0.003689		54.989	0.000887	0.000879	0.000709							76.84	7.7e-05	-4e-05	-0.000263
48.051	0.004259	0.003631	0.003707		55.007	0.000887	0.000879	0.000711							76.869	8.1e-05	-3.7e-05	-0.000264
48.066	0.004286	0.003651	0.003726		55.025	0.000887	0.000878	0.000713							76.899	8.4e-05	-3.5e-05	-0.000264
48.08	0.004314	0.003671	0.003745		55.043	0.000886	0.000878	0.000714							76.928	8.7e-05	-3.2e-05	-0.000265
48.094	0.004342	0.003692	0.003764		55.061	0.000886	0.000877	0.000716							76.957	8.9e-05	-3e-05	-0.000265
48.109	0.004371	0.003713	0.003784		55.079	0.000886	0.000877	0.000718							76.986	9.2e-05	-2.8e-05	-0.000265
48.123	0.0044	0.003734	0.003803		55.097	0.000886	0.000877	0.00072							77.015	9.4e-05	-2.6e-05	-0.000265
48.138	0.004429	0.003756	0.003823		55.115	0.000885	0.000876	0.000722							77.044	9.7e-05	-2.4e-05	-0.000265
48.152	0.004458	0.003777	0.003842		55.133	0.000885	0.000876	0.000723							77.073	9.9e-05	-2.3e-05	-0.000265
48.166	0.004487	0.003799	0.003862		55.151	0.000885	0.000876	0.000725							77.103	0.000101	-2.1e-05	-0.000264
48.181	0.004517	0.003821	0.003882		55.169	0.000885	0.000876	0.000727							77.132	0.000102	-2e-05	-0.000264
48.195	0.004548	0.003843	0.003903		55.187	0.000885	0.000876	0.000729							77.161	0.000104	-1.8e-05	-0.000263
48.209	0.004578	0.003865	0.003923		55.204	0.000884	0.000876	0.000731							77.19	0.000105	-1.7e-05	-0.000262
48.224	0.004609	0.003887	0.003944		55.222	0.000884	0.000876	0.000733							77.219	0.000106	-1.6e-05	-0.000261
48.238	0.00464	0.00391	0.003964		55.24	0.000884	0.000875	0.000734							77.248	0.000107	-1.5e-05	-0.000259
48.253	0.004671	0.003933	0.003985		55.258	0.000884	0.000875	0.000736							77.277	0.000108	-1.4e-05	-0.000258
48.267	0.004703	0.003956	0.004006		55.276	0.000884	0.000875	0.000738							77.307	0.000108	-1.2e-05	-0.000256
48.281	0.004735	0.003979	0.004028		55.294	0.000883	0.000875	0.00074							77.336	0.000109	-1.2e-05	-0.000254
48.296	0.004768	0.004003	0.004049		55.312	0.000883	0.000876	0.000742							77.365	0.000109	-1.1e-05	-0.000252
48.31	0.004801	0.004027	0.004071		55.33	0.000883	0.000876	0.000744							77.394	0.000109	-1e-05	-0.000249
48.324	0.004834	0.004051	0.004093		55.348	0.000883	0.000876	0.000746							77.423	0.000109	-9e-06	-0.000246
48.339	0.004867	0.004075	0.004115		55.366	0.000883	0.000876	0.000747							77.452	0.000108	-8e-06	-0.000243
48.353	0.004901	0.004099	0.004137		55.384	0.000883	0.000876	0.000749							77.482	0.000107	-7e-06	-0.00024
48.368	0.004935	0.004124	0.004159		55.402	0.000882	0.000876	0.000751							77.511	0.000106	-6e-06	-0.000237
48.382	0.00497	0.004148	0.004182		55.42	0.000882	0.000876	0.000753							77.54	0.000105	-5e-06	-0.000233
48.396	0.005005	0.004174	0.004205		55.438	0.000882	0.000876	0.000755							77.569	0.000104	-5e-06	-0.000229
48.411	0.00504	0.004199	0.004228		55.456	0.000882	0.000876	0.000757							77.598	0.000102	-4e-06	-0.000225
48.425	0.005076	0.004224	0.004251		55.473	0.000882	0.000877	0.000759							77.627	0.000101	-3e-06	-0.000221
48.439	0.005112	0.00425	0.004274		55.491	0.000882	0.000877	0.00076							77.656	9.9e-05	-2e-06	-0.000216
48.454	0.005149	0.004276	0.004298		55.509	0.000881	0.000877	0.000762							77.686	9.7e-05	-1e-06	-0.000211
48.468	0.005185	0.004302	0.004322		55.527	0.000881	0.000877	0.000764							77.715	9.5e-05	-1e-06	-0.000206
48.482	0.005223	0.004329	0.004346		55.545	0.000881	0.000877	0.000766							77.744	9.2e-05	0	-0.000201
48.497	0.00526	0.004355	0.00437		55.563	0.000881	0.000877	0.000768							77.773	9e-05	1e-06	-0.000195
48.511	0.005299	0.004382	0.004395		55.581	0.000881	0.000878	0.000769							77.802	8.7e-05	2e-06	-0.00019
48.526	0.005337	0.00441	0.004419		55.599	0.00088	0.000878	0.000771							77.831	8.4e-05	3e-06	-0.000184
48.54	0.005376	0.004437	0.004444		55.617	0.00088	0.000878	0.000773							77.86	8.1e-05	3e-06	-0.000177
48.554	0.005415	0.004465	0.00447		55.635	0.00088	0.000878	0.000775							77.89	7.8e-05	4e-06	-0.000171
48.569	0.005455	0.004493	0.004495		55.653	0.00088	0.000878	0.000777							77.919	7.5e-05	5e-06	-0.000164
48.583	0.005496	0.004521	0.004521		55.671	0.00088	0.000879	0.000778							77.948	7.1e-05	5e-06	-0.000158
48.597	0.005536	0.00455	0.004547		55.689	0.000879	0.000879	0.00078							77.977	6.8e-05	6e-06	-0.000151
48.612	0.005578	0.004579	0.004573		55.707	0.000879	0.000879	0.000782							78.006	6.4e-05	6e-06	-0.000144
48.626	0.005619	0.004608	0.004599		55.725	0.000879	0.000879	0.000783							78.035	6e-05	7e-06	-0.000136
48.641	0.005661	0.004637	0.004626		55.742	0.000879	0.000879	0.000785							78.065	5.6e-05	7e-06	-0.000129
48.655	0.005704	0.004667	0.004653		55.76	0.000878	0.00088	0.000787							78.094	5.2e-05	7e-06	-0.000122
48.669	0.005747	0.004697	0.00468		55.778	0.000878	0.00088	0.000788							78.123	4.8e-05	8e-06	-0.000114
48.684	0.005791	0.004727	0.004707		55.796	0.000878	0.00088	0.00079							78.152	4.4e-05	8e-06	-0.000106
[truncated: 3,223 more rows]

## Sheet: Figure1c-f
Figure 1 (C-F)
SciW										SciW-TMD												EagT6										EagT6-TMD
TwoStateScaled	Aw	0.543	0.004							Model	Variable	Value	Confidence Interval (±)									Models										Models
	Tm (°C)	56.85	0.006							TwoStateScaled	Aw	0.355										TwoStateScaled	Aw	0.376	0.004							Model	Variable	Value	Confidence Interval (±)
	ΔH (kJ/mol)	894.8	3.84								Tm (°C)	87.2											Tm (°C)	55.97	0.006							TwoStateScaled	Aw	0.377	0.004
		Confidence Level (%)	99								ΔH (kJ/mol)	1321											ΔH (kJ/mol)	1316	8.186								Tm (°C)	67.88	0.005
										TwoStateScaled	Aw	0.767												Confidence Level (%)	99								ΔH (kJ/mol)	1627	9.821
											Tm (°C)	84.68																						Confidence Level (%)	95
											ΔH (kJ/mol)	784.9
												Confidence Level (%)	99
X: Temp (°C)	Y: Analysis Data (kJ / mol·K)	Baseline (kJ / mol·K)	Power (µJ/s)	Time (seconds)	Pressure (A)	Baseline Subtracted	TwoStateScaled Model			X: Temp (°C)	Y: Analysis Data (kJ / mol·K)	Baseline (kJ / mol·K)	Power (µJ/s)	Time (seconds)	Pressure (A)	Baseline Subtracted						X: Temp (°C)	Y: Analysis Data (kJ / mol·K)	Baseline (kJ / mol·K)	Power (µJ/s)	Time (seconds)	Pressure (A)	Baseline Subtracted	TwoStateScaled Model	Residual
33.8714	-25.7871	-26.2641	-2.22741	1431.98	2.99944	0.476942	1.38945e-08			70.4784	-48.3735	-48.4697	-5.21946	2728.44	3.00113	0.0962673	TwoStateScaled Model	TwoStateScaled Model	Model Sum	Residual		41.2905	-35.2457	-36.2914	-3.6313	1877.15	2.99944	1.04569	1.41934e-07	1.04569		X: Temp (°C)	Y: Analysis Data (kJ / mol·K)	Baseline (kJ / mol·K)	Power (µJ/s)	Time (seconds)	Pressure (A)	Baseline Subtracted	TwoStateScaled Model	Residual
33.8881	-25.7897	-26.2641	-2.22745	1432.98	2.99944	0.474366	1.41599e-08			70.4951	-48.3699	-48.4651	-5.21911	2729.44	3.00113	0.0952013	3.02883e-07	0.00884188	0.00884218	0.0874251		41.3072	-35.2407	-36.273	-3.63049	1878.15	2.99944	1.03234	1.45755e-07	1.03234		58.1955	-32.5895	-32.4708	-3.63822	1991.46	3.00126	-0.118668	5.66336e-05	-0.118724
33.9047	-25.7926	-26.2641	-2.22749	1433.98	2.99944	0.471495	1.44302e-08	Residual		70.5118	-48.367	-48.4604	-5.21873	2730.44	3.00113	0.0934674	3.09724e-07	0.00895963	0.00895994	0.0862414		41.3238	-35.2347	-36.2547	-3.6296	1879.15	2.99944	1.02002	1.49678e-07	1.02002		58.2122	-32.5818	-32.4708	-3.63753	1992.46	3.00113	-0.110979	5.8335e-05	-0.111038
33.9214	-25.7955	-26.2641	-2.22754	1434.98	2.99944	0.46856	1.47057e-08	0.476942		70.5284	-48.3647	-48.4558	-5.21833	2731.44	3.00113	0.0910986	3.1672e-07	0.00907896	0.00907927	0.0843881		41.3405	-35.2278	-36.2363	-3.62856	1880.15	2.99944	1.00855	1.53707e-07	1.00855		58.2289	-32.5745	-32.4708	-3.6369	1993.46	3.00126	-0.103698	6.00873e-05	-0.103758
33.9414	-25.7987	-26.2641	-2.22759	1436.18	2.99944	0.465329	1.50432e-08	0.474366		70.5451	-48.3635	-48.4512	-5.21795	2732.44	3.00113	0.0877055	3.23873e-07	0.00919986	0.00920019	0.0818984		41.3572	-35.2212	-36.218	-3.62757	1881.15	2.99944	0.99677	1.57844e-07	0.99677		58.2455	-32.5667	-32.4708	-3.63635	1994.46	3.00113	-0.095822	6.18919e-05	-0.0958839
33.958	-25.8017	-26.2641	-2.22764	1437.18	2.99944	0.462402	1.53303e-08	0.471495		70.5618	-48.3616	-48.4465	-5.21752	2733.44	3.00113	0.0849219	3.31187e-07	0.00932236	0.0093227	0.0783828		41.3738	-35.2151	-36.1996	-3.62674	1882.15	2.99944	0.984473	1.62092e-07	0.984473		58.2622	-32.5589	-32.4708	-3.63585	1995.46	3.00113	-0.0880501	6.37506e-05	-0.0881139
33.9747	-25.8046	-26.2641	-2.22767	1438.18	2.99944	0.459507	1.56229e-08	0.46856		70.5785	-48.3602	-48.4419	-5.21704	2734.44	3.00113	0.0817196	3.38664e-07	0.00944648	0.00944682	0.0754751		41.3905	-35.2088	-36.1812	-3.62597	1883.15	2.99944	0.972454	1.66454e-07	0.972454		58.2789	-32.553	-32.4708	-3.63534	1996.46	3.00113	-0.0821829	6.56648e-05	-0.0822486
33.9914	-25.8072	-26.2641	-2.2277	1439.18	2.99944	0.456844	1.5921e-08	0.465329		70.5951	-48.359	-48.4372	-5.21648	2735.44	3.00113	0.078243	3.4631e-07	0.00957223	0.00957258	0.072147		41.4072	-35.2033	-36.1629	-3.62519	1884.15	2.99944	0.959609	1.70933e-07	0.959609		58.2955	-32.5474	-32.4708	-3.63479	1997.46	3.00126	-0.0765797	6.76366e-05	-0.0766474
34.008	-25.8091	-26.2641	-2.22773	1440.18	2.99944	0.454987	1.62247e-08	0.462402		70.6118	-48.3563	-48.4326	-5.21589	2736.44	3.00126	0.0763255	3.54128e-07	0.00969965	0.0097	0.068543		41.4239	-35.1983	-36.1445	-3.6244	1885.15	2.99944	0.946231	1.75533e-07	0.946231		58.3122	-32.5422	-32.4708	-3.63428	1998.46	3.00126	-0.0713901	6.96674e-05	-0.0714597
34.0247	-25.8109	-26.2641	-2.22776	1441.18	2.99944	0.453137	1.65343e-08	0.459507		70.6285	-48.3534	-48.428	-5.21528	2737.44	3.00113	0.0745276	3.62122e-07	0.00982875	0.00982912	0.0664964		41.4405	-35.1928	-36.1262	-3.62359	1886.15	2.99944	0.933343	1.80256e-07	0.933343		58.3322	-32.5363	-32.4708	-3.63372	1999.66	3.00126	-0.0654298	7.21846e-05	-0.065502
34.0414	-25.8126	-26.2641	-2.2278	1442.18	2.99944	0.451497	1.68497e-08	0.456844		70.6451	-48.3505	-48.4233	-5.21468	2738.44	3.00126	0.0727853	3.70295e-07	0.00995956	0.00995993	0.0645676		41.4572	-35.1869	-36.1078	-3.62273	1887.15	2.99944	0.920865	1.85105e-07	0.920864		58.3489	-32.5309	-32.4708	-3.63325	2000.66	3.00126	-0.0600357	7.43514e-05	-0.06011
34.058	-25.8146	-26.2641	-2.22784	1443.18	2.99944	0.449504	1.71711e-08	0.454987		70.6618	-48.3483	-48.4187	-5.21404	2739.44	3.00126	0.0703449	3.78652e-07	0.0100921	0.0100925	0.0626929		41.4772	-35.1795	-36.0858	-3.62156	1888.35	2.99944	0.906265	1.91095e-07	0.906265		58.3655	-32.5258	-32.4708	-3.63274	2001.66	3.00126	-0.0549214	7.65829e-05	-0.054998
34.0747	-25.8166	-26.2641	-2.22789	1444.18	2.99944	0.447476	1.74986e-08	0.453137		70.6785	-48.3453	-48.414	-5.21337	2740.44	3.00113	0.0687728	3.87196e-07	0.0102264	0.0102268	0.0601182		41.4939	-35.1742	-36.0674	-3.6205	1889.35	2.99944	0.893207	1.96235e-07	0.893207		58.3822	-32.5211	-32.4708	-3.63223	2002.66	3.00126	-0.0502286	7.88814e-05	-0.0503075
34.0913	-25.8184	-26.2641	-2.22793	1445.18	2.99944	0.445684	1.78323e-08	0.451497		70.6952	-48.3436	-48.4094	-5.21265	2741.44	3.00126	0.0658328	3.95932e-07	0.0103624	0.0103628	0.0584099		41.5105	-35.1691	-36.049	-3.61942	1890.35	2.99944	0.879944	2.01513e-07	0.879944		58.3989	-32.517	-32.4708	-3.6317	2003.66	3.00126	-0.0461292	8.12486e-05	-0.0462104
34.108	-25.8199	-26.2641	-2.22798	1446.18	2.99944	0.444138	1.81722e-08	0.449504		70.7118	-48.3411	-48.4048	-5.21188	2742.44	3.00126	0.0636176	4.04864e-07	0.0105003	0.0105007	0.0553321		41.5272	-35.1633	-36.0307	-3.61832	1891.35	2.99931	0.867422	2.06932e-07	0.867422		58.4155	-32.5129	-32.4708	-3.6312	2004.66	3.00126	-0.0421023	8.36867e-05	-0.042186
34.1247	-25.822	-26.2641	-2.22801	1447.18	2.99944	0.442076	1.85187e-08	0.447476		70.7285	-48.3373	-48.4001	-5.21096	2743.44	3.00126	0.0627911	4.13996e-07	0.0106399	0.0106403	0.0529773		41.5439	-35.1567	-36.0123	-3.61714	1892.35	2.99931	0.855586	2.12495e-07	0.855586		58.4322	-32.5082	-32.4708	-3.63074	2005.66	3.00126	-0.0373319	8.61975e-05	-0.0374181
34.1413	-25.8238	-26.2641	-2.22805	1448.18	2.99944	0.440239	1.88718e-08	0.445684		70.7485	-48.3309	-48.3945	-5.20974	2744.64	3.00126	0.0636246	4.23333e-07	0.0107814	0.0107818	0.0520093		41.5605	-35.1493	-35.994	-3.61576	1893.35	2.99944	0.844706	2.18206e-07	0.844706		58.4489	-32.504	-32.4708	-3.63029	2006.66	3.00126	-0.0331135	8.8783e-05	-0.0332023
34.158	-25.825	-26.2641	-2.22809	1449.18	2.99944	0.439126	1.92315e-08	0.444138		70.7652	-48.3231	-48.3899	-5.20851	2745.64	3.00126	0.06682	4.34813e-07	0.0109537	0.0109541	0.0526705		41.5772	-35.1404	-35.9756	-3.61406	1894.35	2.99944	0.83518	2.24071e-07	0.83518		58.4655	-32.4993	-32.4708	-3.62974	2007.66	3.00126	-0.0284655	9.14458e-05	-0.0285569
34.178	-25.8261	-26.2641	-2.22814	1450.38	2.99944	0.438026	1.96721e-08	0.442076		70.7818	-48.313	-48.3853	-5.20706	2746.64	3.00126	0.0723079	4.44616e-07	0.0110993	0.0110997	0.0557203		41.5939	-35.1303	-35.9572	-3.61223	1895.35	2.99931	0.8269	2.30094e-07	0.8269		58.4822	-32.4941	-32.4708	-3.62908	2008.66	3.00126	-0.023258	9.41887e-05	-0.0233522
34.1947	-25.8274	-26.2641	-2.22818	1451.38	2.99931	0.436686	2.0047e-08	0.440239		70.7985	-48.3045	-48.3806	-5.20564	2747.64	3.00126	0.0761065	4.54639e-07	0.0112468	0.0112473	0.0610606		41.6105	-35.1196	-35.9389	-3.61053	1896.35	2.99944	0.819247	2.36277e-07	0.819246		58.4989	-32.4884	-32.4708	-3.62843	2009.66	3.00138	-0.0175767	9.70137e-05	-0.0176738
34.2113	-25.8285	-26.2641	-2.22822	1452.38	2.99944	0.435595	2.0429e-08	0.439126		70.8152	-48.2967	-48.376	-5.20436	2748.64	3.00126	0.0793081	4.64887e-07	0.0113963	0.0113968	0.0647098		41.6272	-35.1096	-35.9205	-3.60891	1897.35	2.99944	0.810885	2.42626e-07	0.810885		58.5155	-32.4826	-32.4708	-3.62784	2010.66	3.00138	-0.0117398	9.99228e-05	-0.0118397
34.228	-25.8296	-26.2641	-2.22826	1453.38	2.99931	0.434464	2.08182e-08	0.438026		70.8318	-48.2902	-48.3713	-5.20334	2749.64	3.00138	0.0811575	4.75366e-07	0.0115478	0.0115482	0.0677599		41.6439	-35.0986	-35.9022	-3.60714	1898.35	2.99944	0.803593	2.49144e-07	0.803593		58.5322	-32.4768	-32.4708	-3.62728	2011.66	3.00138	-0.00593561	0.000102919	-0.00603853
34.2446	-25.83	-26.2641	-2.2283	1454.38	2.99944	0.434051	2.12148e-08	0.436686		70.8485	-48.2854	-48.3667	-5.20245	2750.64	3.00126	0.081345	4.86081e-07	0.0117012	0.0117017	0.0694558		41.6606	-35.0872	-35.8838	-3.60523	1899.35	2.99944	0.796591	2.55837e-07	0.796591		58.5489	-32.4725	-32.4708	-3.62671	2012.66	3.00138	-0.00161196	0.000106004	-0.00171796
34.2613	-25.8303	-26.2641	-2.22834	1455.38	2.99944	0.433821	2.16189e-08	0.435595		70.8652	-48.2805	-48.3621	-5.20151	2751.64	3.00126	0.0815819	4.97034e-07	0.0118567	0.0118572	0.0694878		41.6772	-35.0753	-35.8655	-3.60333	1900.35	2.99944	0.790103	2.62708e-07	0.790103		58.5655	-32.4677	-32.4708	-3.62613	2013.66	3.00138	0.00311745	0.000109182	0.00300826
34.278	-25.831	-26.2641	-2.22838	1456.38	2.99931	0.433082	2.20307e-08	0.434464		70.8818	-48.2759	-48.3574	-5.20049	2752.64	3.00126	0.0814993	5.08232e-07	0.0120142	0.0120147	0.0695671		41.6939	-35.0613	-35.8471	-3.60128	1901.35	2.99931	0.785781	2.69763e-07	0.785781		58.5822	-32.4621	-32.4708	-3.62552	2014.66	3.00138	0.00876948	0.000112455	0.00865702
34.2946	-25.8317	-26.2641	-2.22842	1457.38	2.99944	0.43237	2.24503e-08	0.434051		70.8985	-48.271	-48.3528	-5.19952	2753.64	3.00138	0.0818314	5.19682e-07	0.0121738	0.0121744	0.0693249		41.7139	-35.0431	-35.8251	-3.59854	1902.55	2.99931	0.78197	2.78479e-07	0.78197		58.5989	-32.4566	-32.4708	-3.62494	2015.66	3.00138	0.014202	0.000115825	0.0140861
34.3113	-25.8325	-26.2641	-2.22847	1458.38	2.99931	0.431615	2.28779e-08	0.433821		70.9152	-48.2652	-48.3482	-5.19855	2754.64	3.00126	0.0829563	5.31389e-07	0.0123355	0.0123361	0.0694953		41.7305	-35.0269	-35.8067	-3.59604	1903.55	2.99931	0.779785	2.85956e-07	0.779785		58.6155	-32.4516	-32.4708	-3.62435	2016.66	3.00138	0.0192151	0.000119297	0.0190958
34.328	-25.8337	-26.2641	-2.22853	1459.38	2.99931	0.430382	2.33135e-08	0.433082		70.9318	-48.2579	-48.3435	-5.19752	2755.64	3.00138	0.0856333	5.43357e-07	0.0124994	0.0124999	0.0704564		41.7472	-35.0112	-35.7884	-3.59367	1904.55	2.99944	0.777163	2.93633e-07	0.777163		58.6322	-32.4471	-32.4708	-3.62378	2017.66	3.00138	0.0237677	0.000122872	0.0236449
34.3446	-25.8346	-26.2641	-2.22861	1460.38	2.99944	0.429434	2.37574e-08	0.43237		70.9485	-48.2514	-48.3389	-5.19649	2756.64	3.00138	0.0874684	5.55594e-07	0.0126653	0.0126659	0.0729674		41.7639	-34.9976	-35.77	-3.59159	1905.55	2.99944	0.772426	3.01515e-07	0.772426		58.6522	-32.4418	-32.4708	-3.62316	2018.86	3.00151	0.0290379	0.000127303	0.0289106
34.3613	-25.8366	-26.2641	-2.22869	1461.38	2.99931	0.427505	2.42097e-08	0.431614		70.9652	-48.2453	-48.3342	-5.19556	2757.64	3.00138	0.0888944	5.68106e-07	0.0128335	0.0128341	0.0746344		41.7806	-34.9844	-35.7516	-3.58971	1906.55	2.99931	0.767222	3.09608e-07	0.767221		58.6689	-32.437	-32.4708	-3.62263	2019.86	3.00151	0.0338214	0.000131117	0.0336903
34.378	-25.8387	-26.2641	-2.22876	1462.38	2.99944	0.425368	2.46706e-08	0.430382		70.9818	-48.2394	-48.3296	-5.19466	2758.64	3.00138	0.0901506	5.80897e-07	0.0130039	0.0130045	0.0758899		41.7972	-34.9712	-35.7333	-3.58781	1907.55	2.99931	0.762131	3.17917e-07	0.762131		58.6855	-32.4323	-32.4708	-3.62207	2020.86	3.00138	0.0385025	0.000135045	0.0383674
34.3946	-25.8403	-26.2641	-2.22882	1463.38	2.99944	0.423784	2.51402e-08	0.429434		70.9985	-48.2331	-48.325	-5.19378	2759.64	3.00138	0.0918137	5.93976e-07	0.0131765	0.0131771	0.0769735		41.8139	-34.9577	-35.7149	-3.58582	1908.55	2.99944	0.757257	3.26448e-07	0.757257		58.7022	-32.4277	-32.4708	-3.62146	2021.86	3.00151	0.0431026	0.00013909	0.0429635
34.4146	-25.842	-26.2641	-2.22889	1464.58	2.99944	0.422107	2.57154e-08	0.427505		71.0151	-48.2274	-48.3203	-5.19289	2760.64	3.00138	0.0929204	6.07347e-07	0.0133514	0.013352	0.0784616		41.8306	-34.9447	-35.6966	-3.58388	1909.55	2.99931	0.751831	3.35209e-07	0.751831		58.7189	-32.4232	-32.4708	-3.62087	2022.86	3.00151	0.0476019	0.000143256	0.0474587
34.4313	-25.8433	-26.2632	-2.22894	1465.58	2.99931	0.419866	2.62047e-08	0.425368		71.0318	-48.2214	-48.3157	-5.19203	2761.64	3.00138	0.094292	6.21018e-07	0.0135286	0.0135293	0.0793912		41.8472	-34.933	-35.6782	-3.5821	1910.55	2.99931	0.745193	3.44203e-07	0.745193		58.7355	-32.4185	-32.4708	-3.62031	2023.86	3.00151	0.0523847	0.000147546	0.0522372
34.448	-25.8446	-26.2622	-2.22899	1466.58	2.99944	0.417619	2.67033e-08	0.423784		71.0485	-48.216	-48.311	-5.19121	2762.64	3.00138	0.095091	6.34995e-07	0.0137082	0.0137088	0.0805832		41.8639	-34.9225	-35.6598	-3.58048	1911.55	2.99944	0.737356	3.53438e-07	0.737356		58.7522	-32.4131	-32.4708	-3.61974	2024.86	3.00151	0.0577219	0.000151964	0.05757
34.4646	-25.8464	-26.2613	-2.22903	1467.58	2.99944	0.414898	2.72114e-08	0.422107		71.0651	-48.2106	-48.3064	-5.19046	2763.64	3.00138	0.095779	6.49286e-07	0.0138901	0.0138907	0.0812002		41.8806	-34.9124	-35.6415	-3.57889	1912.55	2.99944	0.729082	3.62918e-07	0.729081		58.7689	-32.4081	-32.4708	-3.61915	2025.86	3.00151	0.0627678	0.000156514	0.0626113
34.4813	-25.8478	-26.2604	-2.22908	1468.58	2.99931	0.412626	2.77291e-08	0.419866		71.0818	-48.2065	-48.3018	-5.18981	2764.64	3.00126	0.0952637	6.63897e-07	0.0140744	0.0140751	0.0817039		41.8972	-34.9017	-35.6231	-3.57718	1913.55	2.99931	0.721417	3.72651e-07	0.721416		58.7855	-32.4026	-32.4708	-3.61852	2026.86	3.00151	0.0681904	0.0001612	0.0680292
34.498	-25.8494	-26.2595	-2.22912	1469.58	2.99931	0.410082	2.82566e-08	0.417619		71.0985	-48.2024	-48.2971	-5.1892	2765.64	3.00138	0.0947383	6.78835e-07	0.0142611	0.0142618	0.0810019		41.9139	-34.8894	-35.6048	-3.57527	1914.55	2.99931	0.715355	3.82643e-07	0.715355		58.8022	-32.3971	-32.4708	-3.61789	2027.86	3.00151	0.0737787	0.000166026	0.0736127
34.5146	-25.8514	-26.2585	-2.22917	1470.58	2.99944	0.407107	2.8794e-08	0.414898		71.1151	-48.1986	-48.2925	-5.18859	2766.64	3.00138	0.0938692	6.94107e-07	0.0144503	0.014451	0.0802872		41.9305	-34.8768	-35.5864	-3.57321	1915.55	2.99944	0.709631	3.92903e-07	0.709631		58.8189	-32.3926	-32.4708	-3.61735	2028.86	3.00151	0.078233	0.000170996	0.0780621
34.5313	-25.8533	-26.2576	-2.22922	1471.58	2.99931	0.404345	2.93415e-08	0.412626		71.1318	-48.1958	-48.2879	-5.188	2767.64	3.00138	0.0920405	7.09722e-07	0.014642	0.0146427	0.0792265		41.9505	-34.8609	-35.5644	-3.57069	1916.75	2.99944	0.703516	4.05577e-07	0.703515		58.8355	-32.3883	-32.4708	-3.61685	2029.86	3.00151	0.0825638	0.000176114	0.0823877
34.548	-25.8545	-26.2567	-2.22926	1472.58	2.99944	0.402195	2.98994e-08	0.410082		71.1485	-48.1925	-48.2832	-5.18743	2768.64	3.00138	0.090728	7.25686e-07	0.0148362	0.0148369	0.0772036		41.9672	-34.8479	-35.546	-3.56877	1917.75	2.99944	0.698121	4.16451e-07	0.69812		58.8522	-32.384	-32.4708	-3.6163	2030.86	3.00151	0.0868037	0.000181385	0.0866224
34.5646	-25.8557	-26.2558	-2.22929	1473.58	2.99931	0.400036	3.04679e-08	0.407107		71.1651	-48.1884	-48.2786	-5.18685	2769.64	3.00138	0.0901555	7.42008e-07	0.015033	0.0150337	0.0756943		41.9839	-34.8362	-35.5277	-3.56706	1918.75	2.99931	0.691511	4.27613e-07	0.691511		58.8689	-32.3796	-32.4708	-3.61575	2031.86	3.00151	0.0911899	0.000186812	0.0910031
34.5813	-25.8563	-26.2549	-2.22932	1474.58	2.99944	0.398577	3.10471e-08	0.404345		71.1818	-48.1851	-48.2739	-5.18628	2770.64	3.00138	0.0888648	7.58696e-07	0.0152323	0.0152331	0.0749224		42.0005	-34.8251	-35.5093	-3.56541	1919.75	2.99944	0.684178	4.39072e-07	0.684178		58.8855	-32.3754	-32.4708	-3.61516	2032.86	3.00151	0.0954749	0.000192402	0.0952825
34.598	-25.8572	-26.2539	-2.22935	1475.58	2.99944	0.396741	3.16374e-08	0.402195		71.2018	-48.1806	-48.2684	-5.18558	2771.84	3.00138	0.0878151	7.75756e-07	0.0154343	0.015435	0.0734298		42.0172	-34.8132	-35.491	-3.56362	1920.75	2.99944	0.677733	4.50839e-07	0.677733		58.9022	-32.3709	-32.4708	-3.61453	2033.86	3.00151	0.0998984	0.000198158	0.0997003
34.6146	-25.8583	-26.253	-2.22938	1476.58	2.99944	0.394754	3.22387e-08	0.400036		71.2185	-48.1781	-48.2637	-5.18503	2772.84	3.00151	0.085647	7.96734e-07	0.0156801	0.0156809	0.0721341		42.0339	-34.8016	-35.4726	-3.56187	1921.75	2.99944	0.671049	4.62921e-07	0.671048		58.9189	-32.3666	-32.4708	-3.61388	2034.86	3.00151	0.104287	0.000204086	0.104083
34.6313	-25.8595	-26.2521	-2.22943	1477.58	2.99931	0.392616	3.28515e-08	0.398577		71.2351	-48.1762	-48.2591	-5.18456	2773.84	3.00138	0.0828741	8.14648e-07	0.015888	0.0158888	0.0697581		42.0505	-34.7903	-35.4543	-3.56023	1922.75	2.99944	0.663958	4.75324e-07	0.663957		58.9356	-32.3617	-32.4708	-3.61323	2035.86	3.00151	0.109146	0.00021019	0.108936
34.648	-25.8611	-26.2512	-2.22947	1478.58	2.99944	0.390094	3.34759e-08	0.396741		71.2518	-48.1736	-48.2545	-5.18411	2774.84	3.00151	0.0808668	8.32961e-07	0.0160986	0.0160995	0.0667746		42.0672	-34.7789	-35.4359	-3.5586	1923.75	2.99944	0.657042	4.88058e-07	0.657042		58.9555	-32.3548	-32.4708	-3.61234	2037.06	3.00164	0.11607	0.000217755	0.115852
34.668	-25.8628	-26.2501	-2.22951	1479.78	2.99931	0.387304	3.42406e-08	0.394754		71.2685	-48.1711	-48.2498	-5.18366	2775.84	3.00151	0.07871	8.51685e-07	0.016312	0.0163129	0.0645539		42.0839	-34.7678	-35.4175	-3.55693	1924.75	2.99944	0.649782	5.01133e-07	0.649782		58.9722	-32.3485	-32.4708	-3.61155	2038.06	3.00151	0.122351	0.000224266	0.122126
34.6846	-25.8642	-26.2491	-2.22955	1480.78	2.99944	0.384958	3.48912e-08	0.392616		71.2851	-48.1695	-48.2452	-5.18322	2776.84	3.00151	0.0757056	8.70827e-07	0.0165282	0.0165291	0.0621809		42.1005	-34.7575	-35.3992	-3.55535	1925.75	2.99944	0.641699	5.14555e-07	0.641699		58.9889	-32.3431	-32.4708	-3.61077	2039.06	3.00164	0.127745	0.000230971	0.127514
34.7013	-25.8659	-26.2482	-2.22958	1481.78	2.99944	0.382342	3.5554e-08	0.390094		71.3018	-48.1688	-48.2405	-5.18283	2777.84	3.00151	0.0717633	8.90399e-07	0.0167472	0.0167481	0.0589575		42.1172	-34.7475	-35.3808	-3.5538	1926.75	2.99931	0.633288	5.28336e-07	0.633288		59.0055	-32.3376	-32.4708	-3.61	2040.06	3.00164	0.133199	0.000237877	0.132962
34.718	-25.8675	-26.2473	-2.22961	1482.78	2.99931	0.379772	3.62294e-08	0.387304		71.3185	-48.1677	-48.2359	-5.18249	2778.84	3.00151	0.0681504	9.1041e-07	0.0169691	0.0169701	0.0547933		42.1339	-34.7376	-35.3625	-3.5522	1927.75	2.99944	0.624831	5.42485e-07	0.62483		59.0222	-32.3318	-32.4708	-3.60923	2041.06	3.00151	0.139053	0.000244989	0.138808
34.7346	-25.8689	-26.2464	-2.22964	1483.78	2.99931	0.377494	3.69175e-08	0.384958		71.3351	-48.1673	-48.2313	-5.18216	2779.84	3.00151	0.0639139	9.30868e-07	0.017194	0.0171949	0.0509555		42.1505	-34.7274	-35.3441	-3.55059	1928.75	2.99944	0.616669	5.5701e-07	0.616669		59.0389	-32.3261	-32.4708	-3.60848	2042.06	3.00164	0.144742	0.000252311	0.14449
34.7513	-25.8707	-26.2455	-2.22967	1484.78	2.99931	0.374793	3.76185e-08	0.382342		71.3518	-48.1669	-48.2266	-5.18182	2780.84	3.00151	0.0597655	9.51783e-07	0.0174218	0.0174227	0.0464911		42.1672	-34.717	-35.3258	-3.54896	1929.75	2.99944	0.608803	5.71923e-07	0.608803		59.0555	-32.3207	-32.4708	-3.60769	2043.06	3.00164	0.15015	0.000259851	0.14989
34.768	-25.873	-26.2445	-2.22969	1485.78	2.99931	0.371566	3.83328e-08	0.379772		71.3684	-48.1666	-48.222	-5.18141	2781.84	3.00151	0.055368	9.73162e-07	0.0176525	0.0176535	0.042112		42.1839	-34.7063	-35.3074	-3.54728	1930.75	2.99944	0.601067	5.87233e-07	0.601067		59.0722	-32.3146	-32.4708	-3.60677	2044.06	3.00164	0.156285	0.000267615	0.156018
34.7846	-25.8754	-26.2436	-2.2297	1486.78	2.99944	0.368258	3.90607e-08	0.377494		71.3851	-48.1655	-48.2173	-5.18098	2782.84	3.00151	0.0518649	9.95022e-07	0.0178863	0.0178873	0.0374807		42.2039	-34.6947	-35.2854	-3.54529	1931.95	2.99944	0.590649	6.06146e-07	0.590648		59.0889	-32.3068	-32.4616	-3.60578	2045.06	3.00164	0.15485	0.000275611	0.154574
34.8013	-25.877	-26.2427	-2.22972	1487.78	2.99931	0.365686	3.98022e-08	0.374793		71.4018	-48.1643	-48.2127	-5.18053	2783.84	3.00151	0.0484074	1.01737e-06	0.0181232	0.0181242	0.0337407		42.2205	-34.6857	-35.267	-3.54374	1932.95	2.99931	0.581304	6.22369e-07	0.581303		59.1055	-32.299	-32.4524	-3.60484	2046.06	3.00164	0.153344	0.000283844	0.15306
34.818	-25.8784	-26.2418	-2.22973	1488.78	2.99931	0.363373	4.05577e-08	0.371566		71.4184	-48.1619	-48.2081	-5.18009	2784.84	3.00151	0.0462019	1.04021e-06	0.0183632	0.0183642	0.0300432		42.2372	-34.6763	-35.2487	-3.54223	1933.95	2.99931	0.572405	6.39024e-07	0.572404		59.1222	-32.2903	-32.4432	-3.60387	2047.06	3.00164	0.152909	0.000292323	0.152617
34.8346	-25.8795	-26.2408	-2.22974	1489.78	2.99931	0.361355	4.13274e-08	0.368258		71.4351	-48.1586	-48.2034	-5.17964	2785.84	3.00151	0.0448721	1.06357e-06	0.0186063	0.0186073	0.0275945		42.2539	-34.6673	-35.2303	-3.54073	1934.95	2.99944	0.562972	6.56121e-07	0.562971		59.1555	-32.2758	-32.4247	-3.60217	2049.06	3.00164	0.148889	0.000310048	0.148579
34.8513	-25.8813	-26.2399	-2.22975	1490.78	2.99931	0.358609	4.21117e-08	0.365686		71.4518	-48.1552	-48.1988	-5.1792	2786.84	3.00164	0.0436096	1.08745e-06	0.0188526	0.0188537	0.0260184		42.2705	-34.658	-35.2119	-3.53909	1935.95	2.99931	0.553929	6.73675e-07	0.553928		59.1722	-32.2709	-32.4155	-3.60159	2050.06	3.00177	0.144569	0.000319308	0.14425
34.868	-25.8829	-26.239	-2.22976	1491.78	2.99944	0.356116	4.29109e-08	0.363373		71.4684	-48.1517	-48.1942	-5.17876	2787.84	3.00151	0.0424102	1.11186e-06	0.0191022	0.0191033	0.0245063		42.2872	-34.6488	-35.1936	-3.53754	1936.95	2.99931	0.544745	6.91698e-07	0.544744		59.1889	-32.2656	-32.4063	-3.60107	2051.06	3.00164	0.140696	0.000328844	0.140367
34.8846	-25.8843	-26.2381	-2.22977	1492.78	2.99944	0.353761	4.37251e-08	0.361355		71.4851	-48.1488	-48.1895	-5.1783	2788.84	3.00164	0.0407385	1.13682e-06	0.019355	0.0193561	0.023054		42.3039	-34.6397	-35.1752	-3.53614	1937.95	2.99931	0.535485	7.102e-07	0.535485		59.2055	-32.2604	-32.397	-3.60056	2052.06	3.00164	0.136617	0.000338664	0.136279
34.9046	-25.8863	-26.237	-2.22979	1493.98	2.99931	0.350644	4.47224e-08	0.358609		71.5018	-48.1464	-48.1849	-5.17789	2789.84	3.00151	0.038503	1.16235e-06	0.0196112	0.0196124	0.0211262		42.3205	-34.6298	-35.1569	-3.53474	1938.95	2.99931	0.527097	7.29194e-07	0.527097		59.2222	-32.2565	-32.3878	-3.60003	2053.06	3.00177	0.131336	0.000348776	0.130987
34.9213	-25.8878	-26.236	-2.2298	1494.98	2.99931	0.348292	4.55708e-08	0.356116		71.5184	-48.1444	-48.1802	-5.17753	2790.84	3.00164	0.0358516	1.18843e-06	0.0198708	0.0198719	0.018631		42.3372	-34.6208	-35.1385	-3.53326	1939.95	2.99944	0.517765	7.48694e-07	0.517764		59.2389	-32.251	-32.3786	-3.59941	2054.06	3.00177	0.127558	0.000359188	0.127199
34.938	-25.889	-26.2351	-2.2298	1495.98	2.99931	0.346137	4.64351e-08	0.353761		71.5351	-48.1432	-48.1756	-5.17718	2791.84	3.00151	0.0324087	1.21511e-06	0.0201337	0.020135	0.0157166		42.3539	-34.6123	-35.1202	-3.53175	1940.95	2.99944	0.507837	7.68716e-07	0.507837		59.2589	-32.245	-32.3675	-3.59864	2055.26	3.00177	0.122514	0.000372093	0.122142
34.9546	-25.8905	-26.2342	-2.22981	1496.98	2.99944	0.343707	4.73157e-08	0.350644		71.5518	-48.143	-48.171	-5.17682	2792.84	3.00164	0.0279769	1.24238e-06	0.0204001	0.0204014	0.0120073		42.3705	-34.6043	-35.1018	-3.53034	1941.95	2.99944	0.497549	7.89271e-07	0.497549		59.2755	-32.2402	-32.3583	-3.59801	2056.26	3.00177	0.118088	0.000383199	0.117705
34.9713	-25.8917	-26.2333	-2.22982	1497.98	2.99931	0.341629	4.8213e-08	0.348292		71.5684	-48.1415	-48.1663	-5.17646	2793.84	3.00164	0.0247752	1.27026e-06	0.0206701	0.0206713	0.00730552		42.3872	-34.5972	-35.0835	-3.52906	1942.95	2.99931	0.486296	8.1037e-07	0.486296		59.2922	-32.2345	-32.3491	-3.59736	2057.26	3.00177	0.114579	0.000394636	0.114184
34.988	-25.8929	-26.2324	-2.22983	1498.98	2.99931	0.339509	4.91273e-08	0.346137		71.5851	-48.1405	-48.1617	-5.17606	2794.84	3.00164	0.021216	1.29876e-06	0.0209435	0.0209448	0.00383033		42.4039	-34.5893	-35.0651	-3.52768	1943.95	2.99931	0.475797	8.32031e-07	0.475796		59.3089	-32.229	-32.3398	-3.59678	2058.26	3.00177	0.110812	0.000406413	0.110406
35.0046	-25.8936	-26.2314	-2.22983	1499.98	2.99931	0.337838	5.00587e-08	0.343707		71.6017	-48.1388	-48.157	-5.1756	2795.84	3.00164	0.0182036	1.32789e-06	0.0212205	0.0212219	-5.84117e-06		42.4205	-34.5814	-35.0467	-3.52618	1944.95	2.99944	0.465317	8.54271e-07	0.465316		59.3255	-32.2249	-32.3306	-3.59628	2059.26	3.00177	0.105677	0.00041854	0.105259
35.0213	-25.8944	-26.2305	-2.22984	1500.98	2.99931	0.336145	5.10078e-08	0.341629		71.6217	-48.1367	-48.1515	-5.17505	2797.04	3.00164	0.0148218	1.35768e-06	0.0215012	0.0215026	-0.00329901		42.4405	-34.5728	-35.0247	-3.52455	1946.15	2.99931	0.451895	8.81742e-07	0.451894		59.3422	-32.221	-32.3214	-3.59577	2060.26	3.00177	0.10042	0.000431029	0.0999886
35.038	-25.8955	-26.2296	-2.22984	1501.98	2.99931	0.334046	5.19746e-08	0.339509		71.6384	-48.135	-48.1468	-5.17465	2798.04	3.00164	0.0118283	1.3943e-06	0.0218429	0.0218443	-0.00702255		42.4572	-34.5653	-35.0064	-3.52336	1947.15	2.99931	0.441018	9.05304e-07	0.441017		59.3589	-32.2176	-32.3122	-3.59526	2061.26	3.00177	0.0945176	0.000443889	0.0940737
35.0546	-25.8972	-26.2287	-2.22985	1502.98	2.99944	0.331444	5.29598e-08	0.337838		71.6551	-48.1329	-48.1422	-5.17423	2799.04	3.00164	0.00929481	1.42557e-06	0.0221318	0.0221332	-0.0103049		42.4739	-34.5587	-34.988	-3.52218	1948.15	2.99931	0.429274	9.29492e-07	0.429273		59.3755	-32.2135	-32.3029	-3.59477	2062.26	3.00177	0.0894371	0.000457131	0.0889799
35.0713	-25.8992	-26.2277	-2.22985	1503.98	2.99931	0.328597	5.39635e-08	0.336145		71.6717	-48.1301	-48.1376	-5.17373	2800.04	3.00164	0.0074398	1.45754e-06	0.0224243	0.0224258	-0.013131		42.4905	-34.5524	-34.9696	-3.52096	1949.15	2.99944	0.417255	9.54325e-07	0.417254		59.3922	-32.2086	-32.2937	-3.59423	2063.26	3.0019	0.0850686	0.000470764	0.0845978
35.088	-25.9012	-26.2268	-2.22986	1504.98	2.99931	0.325581	5.49862e-08	0.334046		71.6884	-48.1264	-48.1329	-5.17322	2801.04	3.00164	0.00652502	1.49022e-06	0.0227208	0.0227223	-0.0152825		42.5072	-34.5449	-34.9513	-3.51971	1950.15	2.99931	0.406379	9.79821e-07	0.406378		59.4089	-32.2042	-32.2845	-3.59356	2064.26	3.00177	0.0802941	0.000484802	0.0798093
35.1046	-25.9025	-26.2259	-2.22986	1505.98	2.99931	0.323424	5.60281e-08	0.331444		71.7051	-48.1222	-48.1283	-5.17273	2802.04	3.00164	0.00605475	1.52363e-06	0.0230212	0.0230227	-0.0164977		42.5239	-34.538	-34.9329	-3.51857	1951.15	2.99931	0.394946	1.00599e-06	0.394945		59.4255	-32.1997	-32.2752	-3.59282	2065.26	3.00177	0.0754982	0.000499261	0.0749989
35.1213	-25.9042	-26.225	-2.22987	1506.98	2.99931	0.320747	5.70896e-08	0.328596		71.7217	-48.117	-48.1236	-5.17224	2803.04	3.00164	0.00661779	1.55779e-06	0.0233255	0.023327	-0.0172723		42.5405	-34.5302	-34.9146	-3.51741	1952.15	2.99931	0.38435	1.03286e-06	0.384349		59.4422	-32.1949	-32.266	-3.59214	2066.26	3.00177	0.0710979	0.000514149	0.0705837
35.138	-25.9064	-26.2241	-2.22987	1507.98	2.99931	0.317708	5.8171e-08	0.32558		71.7384	-48.1134	-48.119	-5.1718	2804.04	3.00164	0.00562186	1.59271e-06	0.0236338	0.0236354	-0.0170176		42.5572	-34.5224	-34.8962	-3.51616	1953.15	2.99931	0.373789	1.06044e-06	0.373788		59.4589	-32.1893	-32.2568	-3.59155	2067.26	3.0019	0.0674903	0.000529477	0.0669608
35.158	-25.9092	-26.223	-2.22987	1509.18	2.99931	0.313757	5.94957e-08	0.323424		71.7551	-48.1115	-48.1144	-5.17147	2805.04	3.00164	0.00289717	1.62841e-06	0.0239462	0.0239478	-0.018326		42.5739	-34.5155	-34.8779	-3.51499	1954.15	2.99944	0.362316	1.08876e-06	0.362315		59.4755	-32.1829	-32.2476	-3.59093	2068.26	3.0019	0.0646337	0.000545258	0.0640885
35.1746	-25.912	-26.222	-2.22988	1510.18	2.99931	0.31004	6.06224e-08	0.320747		71.7717	-48.109	-48.1097	-5.17119	2806.04	3.00164	0.000739725	1.66491e-06	0.0242627	0.0242643	-0.0213672		42.5905	-34.509	-34.8595	-3.51393	1955.15	2.99931	0.350537	1.11783e-06	0.350535		59.4922	-32.1765	-32.2383	-3.59019	2069.26	3.00177	0.0618503	0.000561509	0.0612888
35.1913	-25.9142	-26.2211	-2.22988	1511.18	2.99931	0.306931	6.17703e-08	0.317708		71.7884	-48.1069	-48.1051	-5.17094	2807.04	3.00164	-0.00176891	1.70223e-06	0.0245833	0.024585	-0.0238453		42.6072	-34.5014	-34.8411	-3.51281	1956.15	2.99931	0.339786	1.14768e-06	0.339785		59.5089	-32.1702	-32.2291	-3.5894	2070.26	3.00177	0.0589626	0.000578246	0.0583843
35.208	-25.9163	-26.2202	-2.22988	1512.18	2.99931	0.303859	6.29398e-08	0.313756		71.8051	-48.1054	-48.1004	-5.17065	2808.04	3.00164	-0.00494143	1.74038e-06	0.0249082	0.0249099	-0.0266788		42.6239	-34.4937	-34.8228	-3.51161	1957.15	2.99931	0.329089	1.17832e-06	0.329088		59.5255	-32.1641	-32.2199	-3.5887	2071.26	3.0019	0.0558393	0.000595481	0.0552438
35.2246	-25.9184	-26.2193	-2.22988	1513.18	2.99918	0.300885	6.41313e-08	0.31004		71.8217	-48.103	-48.0958	-5.17032	2809.04	3.00164	-0.00724073	1.77938e-06	0.0252373	0.0252391	-0.0301805		42.6405	-34.4857	-34.8044	-3.5104	1958.15	2.99931	0.318768	1.20977e-06	0.318767		59.5422	-32.1581	-32.2107	-3.58811	2072.26	3.0019	0.0525922	0.000613227	0.051979
35.2413	-25.9196	-26.2183	-2.22989	1514.18	2.99931	0.298785	6.53454e-08	0.306931		71.8384	-48.1019	-48.0912	-5.17002	2810.04	3.00164	-0.0107485	1.81925e-06	0.0255707	0.0255726	-0.0328133		42.6572	-34.4779	-34.7861	-3.5092	1959.15	2.99931	0.308224	1.24206e-06	0.308223		59.5589	-32.1528	-32.2014	-3.58755	2073.26	3.0019	0.0486599	0.000631499	0.0480284
35.258	-25.9207	-26.2174	-2.22989	1515.18	2.99931	0.296749	6.65822e-08	0.303859		71.8551	-48.1012	-48.0865	-5.16973	2811.04	3.00164	-0.0146893	1.86002e-06	0.0259086	0.0259104	-0.0366589		42.6739	-34.4707	-34.7677	-3.50804	1960.15	2.99931	0.296993	1.2752e-06	0.296992		59.5755	-32.1484	-32.1922	-3.58694	2074.26	3.0019	0.0437989	0.000650311	0.0431486
35.2746	-25.9216	-26.2165	-2.22989	1516.18	2.99931	0.294914	6.78423e-08	0.300885		71.8717	-48.1002	-48.0819	-5.16945	2812.04	3.00177	-0.0183046	1.90169e-06	0.0262508	0.0262527	-0.040942		42.6939	-34.4631	-34.7457	-3.50671	1961.35	2.99931	0.282613	1.31615e-06	0.282612		59.5922	-32.1428	-32.183	-3.58624	2075.26	3.0019	0.0401828	0.000669684	0.0395131
35.2913	-25.9219	-26.2156	-2.22989	1517.18	2.99931	0.293712	6.91261e-08	0.298785		71.8884	-48.1	-48.0772	-5.16917	2813.04	3.00164	-0.0227154	1.94429e-06	0.0265976	0.0265995	-0.0449041		42.7105	-34.4571	-34.7273	-3.50567	1962.35	2.99931	0.270192	1.35127e-06	0.270191		59.6089	-32.1372	-32.1738	-3.5855	2076.26	3.0019	0.036513	0.000689631	0.0358234
35.308	-25.9227	-26.2147	-2.22989	1518.18	2.99931	0.291924	7.04339e-08	0.296748		71.9051	-48.0992	-48.0726	-5.16885	2814.04	3.00177	-0.0266005	1.98784e-06	0.0269488	0.0269508	-0.0496662		42.7272	-34.452	-34.709	-3.50465	1963.35	2.99931	0.256981	1.38732e-06	0.256979		59.6255	-32.1308	-32.1645	-3.58474	2077.26	3.0019	0.0337705	0.000710167	0.0330603
35.3246	-25.9236	-26.2137	-2.22988	1519.18	2.99931	0.290105	7.17663e-08	0.294914		71.9217	-48.097	-48.068	-5.16843	2815.04	3.00177	-0.0290725	2.03235e-06	0.0273046	0.0273067	-0.0539072		42.7439	-34.4455	-34.6906	-3.50357	1964.35	2.99931	0.245088	1.42432e-06	0.245086		59.6422	-32.1232	-32.1553	-3.5839	2078.26	3.00035	0.0321336	0.000731317	0.0314022
35.3413	-25.9238	-26.2128	-2.22987	1520.18	2.99931	0.289008	7.3124e-08	0.293712		71.9384	-48.0952	-48.0633	-5.16792	2816.04	3.00164	-0.0318218	2.07786e-06	0.0276651	0.0276672	-0.0567397		42.7605	-34.4391	-34.6723	-3.50237	1965.35	2.99931	0.233173	1.46231e-06	0.233171		59.6589	-32.1169	-32.1461	-3.58311	2079.26	3.00035	0.029172	0.000753093	0.0284189
35.358	-25.924	-26.2119	-2.22987	1521.18	2.99931	0.287877	7.45072e-08	0.291924		71.9551	-48.0925	-48.0587	-5.16738	2817.04	3.00177	-0.033822	2.12438e-06	0.0280303	0.0280324	-0.0598542		42.7772	-34.4326	-34.6539	-3.50109	1966.35	2.99931	0.221314	1.50131e-06	0.221313		59.6755	-32.111	-32.1369	-3.58243	2080.26	3.00048	0.0258183	0.000775517	0.0250428
35.3746	-25.924	-26.211	-2.22987	1522.18	2.99931	0.287	7.59163e-08	0.290105		71.9717	-48.0882	-48.0541	-5.16683	2818.04	3.00177	-0.0341791	2.17194e-06	0.0284003	0.0284025	-0.0622244		42.7939	-34.4245	-34.6355	-3.49973	1967.35	2.99931	0.211034	1.54135e-06	0.211033		59.6922	-32.1057	-32.1276	-3.5819	2081.26	3.00048	0.021943	0.000798607	0.0211444
35.3946	-25.9249	-26.2099	-2.22987	1523.38	2.99931	0.284942	7.76425e-08	0.289008		71.9884	-48.0841	-48.0494	-5.16633	2819.04	3.00177	-0.0347297	2.22056e-06	0.0287752	0.0287774	-0.0629565		42.8105	-34.4154	-34.6172	-3.49837	1968.35	2.99931	0.201829	1.58244e-06	0.201828		59.7122	-32.1022	-32.1166	-3.58139	2082.46	3.00048	0.0143185	0.000827217	0.0134913
35.4113	-25.9263	-26.2089	-2.22988	1524.38	2.99931	0.282646	7.91108e-08	0.287877		72.0051	-48.0819	-48.0448	-5.16586	2820.04	3.00177	-0.0371382	2.27026e-06	0.0291549	0.0291572	-0.0638869		42.8272	-34.4058	-34.5988	-3.49696	1969.35	2.99931	0.192993	1.62463e-06	0.192992		59.7289	-32.0984	-32.1073	-3.58094	2083.46	3.00048	0.00889735	0.000851839	0.00804551
35.428	-25.928	-26.208	-2.2299	1525.38	2.99931	0.280031	8.06067e-08	0.287		72.0217	-48.0791	-48.0401	-5.16539	2821.04	3.00177	-0.0389696	2.32107e-06	0.0295397	0.029542	-0.0666802		42.8439	-34.3958	-34.5805	-3.4954	1970.35	2.99931	0.184685	1.66793e-06	0.184683		59.7455	-32.0947	-32.0981	-3.5805	2084.46	3.00048	0.00344159	0.000877193	0.0025644
35.4446	-25.9293	-26.2071	-2.22991	1526.38	2.99931	0.27779	8.21305e-08	0.284941		72.0418	-48.0769	-48.0346	-5.16489	2822.24	3.00177	-0.0423033	2.37302e-06	0.0299295	0.0299318	-0.0689014		42.8605	-34.3868	-34.5621	-3.49387	1971.35	2.99931	0.175294	1.71239e-06	0.175293		59.7622	-32.091	-32.0889	-3.58008	2085.46	3.00048	-0.00209382	0.000903292	-0.00299711
35.4613	-25.9312	-26.2062	-2.22992	1527.38	2.99931	0.274945	8.36828e-08	0.282646		72.0584	-48.0748	-48.0299	-5.16447	2823.24	3.00177	-0.04489	2.43689e-06	0.030404	0.0304064	-0.0727098		42.8772	-34.3782	-34.5438	-3.49247	1972.35	2.99931	0.165512	1.75804e-06	0.16551		59.7789	-32.0868	-32.0797	-3.57957	2086.46	3.00048	-0.0071161	0.00093017	-0.00804627
35.478	-25.9334	-26.2053	-2.22993	1528.38	2.99931	0.271866	8.52643e-08	0.280031		72.0751	-48.0721	-48.0253	-5.16394	2824.24	3.00177	-0.0467769	2.49141e-06	0.0308051	0.0308076	-0.0756975		42.8939	-34.3691	-34.5254	-3.49113	1973.35	2.99931	0.156342	1.80489e-06	0.15634		59.7955	-32.0822	-32.0704	-3.57901	2087.46	3.00048	-0.0117998	0.000957846	-0.0127577
35.4946	-25.9352	-26.2043	-2.22993	1529.38	2.99931	0.269131	8.68755e-08	0.27779		72.0918	-48.0701	-48.0206	-5.16335	2825.24	3.00177	-0.0494285	2.54715e-06	0.0312115	0.031214	-0.0779909		42.9105	-34.3599	-34.507	-3.4897	1974.35	2.99931	0.147128	1.85297e-06	0.147126		59.8122	-32.0781	-32.0612	-3.57845	2088.46	3.00048	-0.0168994	0.000986344	-0.0178857
35.5113	-25.9364	-26.2034	-2.22992	1530.38	2.99931	0.267011	8.8517e-08	0.274945		72.1084	-48.0678	-48.016	-5.16275	2826.24	3.00177	-0.0517855	2.60413e-06	0.0316231	0.0316257	-0.0810542		42.9305	-34.3484	-34.485	-3.48783	1975.55	2.99931	0.136584	1.91237e-06	0.136582		59.8289	-32.073	-32.052	-3.57791	2089.46	3.00048	-0.0209826	0.00101568	-0.0219982
35.528	-25.9375	-26.2025	-2.22991	1531.38	2.99931	0.264959	9.01892e-08	0.271866		72.1251	-48.0644	-48.0114	-5.16215	2827.24	3.00177	-0.0529964	2.66238e-06	0.0320402	0.0320428	-0.0838284		42.9472	-34.3378	-34.4667	-3.4861	1976.55	2.99931	0.128904	1.96331e-06	0.128902		59.8455	-32.0682	-32.0428	-3.57732	2090.46	3.00048	-0.0254257	0.00104589	-0.0264716
35.5446	-25.9386	-26.2016	-2.2299	1532.38	2.99931	0.262931	9.18929e-08	0.26913		72.1418	-48.0608	-48.0067	-5.16148	2828.24	3.00177	-0.0540787	2.72193e-06	0.0324627	0.0324654	-0.0854618		42.9639	-34.3263	-34.4483	-3.48439	1977.55	2.99931	0.12198	2.01561e-06	0.121978		59.8622	-32.0637	-32.0335	-3.57672	2091.46	3.00061	-0.0301658	0.001077	-0.0312428
35.5613	-25.9403	-26.2006	-2.22989	1533.38	2.99931	0.260348	9.36286e-08	0.267011		72.1584	-48.0574	-48.0021	-5.16084	2829.24	3.0019	-0.0553248	2.7828e-06	0.0328907	0.0328935	-0.0869722		42.9805	-34.3166	-34.4299	-3.48286	1978.55	2.99931	0.11337	2.06929e-06	0.113368		59.8789	-32.0587	-32.0243	-3.57608	2092.46	3.00061	-0.0343615	0.00110902	-0.0354705
35.578	-25.9416	-26.1997	-2.22989	1534.38	2.99931	0.258105	9.53969e-08	0.264959		72.1751	-48.0552	-47.9975	-5.16026	2830.24	3.0019	-0.0577233	2.84503e-06	0.0333244	0.0333272	-0.088652		42.9972	-34.308	-34.4116	-3.48145	1979.55	2.99931	0.103614	2.12441e-06	0.103612		59.8955	-32.0531	-32.0151	-3.57547	2093.46	3.00061	-0.037985	0.001142	-0.039127
35.5946	-25.9424	-26.1988	-2.22989	1535.38	2.99931	0.256423	9.71984e-08	0.262931		72.1918	-48.0532	-47.9928	-5.1597	2831.24	3.00177	-0.0603728	2.90864e-06	0.0337637	0.0337666	-0.0914899		43.0139	-34.3005	-34.3932	-3.48016	1980.55	2.99931	0.0927556	2.18098e-06	0.0927534		59.9122	-32.0477	-32.0059	-3.57484	2094.46	3.00048	-0.0417973	0.00117595	-0.0429733
35.6113	-25.943	-26.1979	-2.22989	1536.38	2.99931	0.254855	9.90334e-08	0.260348		72.2084	-48.0506	-47.9882	-5.15911	2832.24	3.00177	-0.0624535	2.97367e-06	0.0342088	0.0342118	-0.0945846		43.0305	-34.2919	-34.3749	-3.47888	1981.55	2.99931	0.0829242	2.23905e-06	0.082922		59.9289	-32.0421	-31.9966	-3.57419	2095.46	3.00061	-0.0455013	0.00121091	-0.0467122
35.628	-25.9438	-26.197	-2.22989	1537.38	2.99931	0.253168	1.00903e-07	0.258105		72.2251	-48.047	-47.9835	-5.15841	2833.24	3.00177	-0.0634639	3.04014e-06	0.0346597	0.0346627	-0.0971162		43.0472	-34.2829	-34.3565	-3.47749	1982.55	2.99931	0.0736092	2.29865e-06	0.0736069		59.9455	-32.0378	-31.9874	-3.57361	2096.46	3.00061	-0.0503765	0.00124691	-0.0516234
35.648	-25.9446	-26.1958	-2.22989	1538.58	2.99931	0.251257	1.03194e-07	0.256423		72.2417	-48.0416	-47.9789	-5.15752	2834.24	3.0019	-0.0627253	3.10809e-06	0.0351164	0.0351195	-0.0985834		43.0639	-34.2726	-34.3382	-3.47581	1983.55	2.99931	0.0656043	2.35983e-06	0.0656019		59.9622	-32.0337	-31.9782	-3.57306	2097.46	3.00061	-0.0555175	0.00128397	-0.0568015
35.6646	-25.9452	-26.1949	-2.22989	1539.58	2.99931	0.249713	1.05142e-07	0.254855		72.2584	-48.0363	-47.9743	-5.15654	2835.24	3.00022	-0.0620501	3.17754e-06	0.0355791	0.0355822	-0.0983075		43.0805	-34.2616	-34.3198	-3.47398	1984.55	2.99931	0.0582264	2.42265e-06	0.0582239		59.9789	-32.0292	-31.9689	-3.57246	2098.46	3.00061	-0.0602039	0.00132212	-0.061526
35.6813	-25.9458	-26.194	-2.2299	1540.58	2.99931	0.248235	1.07126e-07	0.253168		72.2751	-48.0305	-47.9696	-5.15561	2836.24	3.00022	-0.0609144	3.24854e-06	0.0360478	0.036051	-0.0981011		43.0972	-34.2506	-34.3014	-3.47229	1985.55	2.99931	0.0508555	2.48713e-06	0.050853		59.9955	-32.0244	-31.9597	-3.57176	2099.46	3.00061	-0.0646417	0.00136141	-0.0660031
35.698	-25.9471	-26.1931	-2.22991	1541.58	2.99931	0.246027	1.09148e-07	0.251256		72.2917	-48.0246	-47.965	-5.15484	2837.24	3.00035	-0.0596265	3.32113e-06	0.0365227	0.036526	-0.0974404		43.1139	-34.2411	-34.2831	-3.47081	1986.55	2.99931	0.041945	2.55332e-06	0.0419424		60.0122	-32.0182	-31.9505	-3.57089	2100.46	3.00061	-0.0676535	0.00140185	-0.0690554
35.7146	-25.9484	-26.1922	-2.22992	1542.58	2.99931	0.243797	1.11208e-07	0.249713		72.3084	-48.0202	-47.9603	-5.15426	2838.24	3.00035	-0.0598978	3.39533e-06	0.0370038	0.0370072	-0.0966337		43.1305	-34.2322	-34.2647	-3.46933	1987.55	2.99931	0.0324868	2.62125e-06	0.0324842		60.0289	-32.0102	-31.9413	-3.56989	2101.46	3.00061	-0.0689546	0.0014435	-0.0703981
35.7313	-25.9498	-26.1912	-2.22994	1543.58	2.99931	0.241418	1.13306e-07	0.248235		72.3251	-48.0165	-47.9557	-5.15374	2839.24	3.00035	-0.0607646	3.47117e-06	0.0374912	0.0374946	-0.0973925		43.1472	-34.2223	-34.2464	-3.46765	1988.55	2.99931	0.024082	2.69098e-06	0.0240793		60.0455	-32.0016	-31.9321	-3.56882	2102.46	3.00061	-0.0695582	0.00148637	-0.0710445
35.7479	-25.9511	-26.1903	-2.22994	1544.58	2.99931	0.239265	1.15443e-07	0.246027		72.3417	-48.0126	-47.9511	-5.15324	2840.24	3.00035	-0.0615305	3.54871e-06	0.0379849	0.0379885	-0.0987531		43.1638	-34.2112	-34.228	-3.46586	1989.55	2.99931	0.0168339	2.76256e-06	0.0168311		60.0622	-31.9926	-31.9228	-3.56774	2103.46	3.00061	-0.0697426	0.00153052	-0.0712731
35.7646	-25.9522	-26.1894	-2.22994	1545.58	2.99931	0.237147	1.17621e-07	0.243796		72.3584	-48.0088	-47.9464	-5.15281	2841.24	3.00035	-0.062372	3.62798e-06	0.0384852	0.0384888	-0.100019		43.1838	-34.197	-34.206	-3.46358	1990.75	2.99918	0.00898625	2.85096e-06	0.0089834		60.0789	-31.984	-31.9136	-3.56678	2104.46	3.00061	-0.0703635	0.00157598	-0.0719395
35.7813	-25.953	-26.1885	-2.22995	1546.58	2.99931	0.235485	1.19839e-07	0.241418		72.3751	-48.004	-47.9418	-5.15241	2842.24	3.00035	-0.0622208	3.709e-06	0.0389919	0.0389956	-0.101368		43.2005	-34.1842	-34.1876	-3.46164	1991.75	2.99931	0.00346452	2.92677e-06	0.00346159		60.0955	-31.9762	-31.9044	-3.56595	2105.46	3.00061	-0.0718472	0.00162278	-0.07347
35.7979	-25.9537	-26.1875	-2.22995	1547.58	2.99931	0.233869	1.22099e-07	0.239264		72.3917	-48.0006	-47.9371	-5.15201	2843.24	3.00035	-0.0634856	3.79183e-06	0.0395053	0.0395091	-0.10173		43.2172	-34.173	-34.1693	-3.45981	1992.75	2.99931	-0.00374825	3.0046e-06	-0.00375125		60.1122	-31.9688	-31.8951	-3.56516	2106.46	3.00061	-0.0736658	0.00167097	-0.0753367
35.8146	-25.9536	-26.1866	-2.22995	1548.58	2.99931	0.232986	1.24401e-07	0.237146		72.4084	-47.9979	-47.9325	-5.15162	2844.24	3.00035	-0.065381	3.87651e-06	0.0400255	0.0400293	-0.103515		43.2338	-34.1636	-34.1509	-3.45821	1993.75	2.99931	-0.0126487	3.08449e-06	-0.0126517		60.1289	-31.9622	-31.8859	-3.5644	2107.46	3.00061	-0.0763077	0.00172058	-0.0780283
35.8313	-25.9538	-26.1857	-2.22995	1549.58	2.99931	0.231948	1.26747e-07	0.235485		72.4284	-47.9945	-47.9269	-5.15124	2845.44	3.00035	-0.0675918	3.96307e-06	0.0405524	0.0405564	-0.105937		43.2505	-34.1533	-34.1326	-3.45665	1994.75	2.99931	-0.0207158	3.16649e-06	-0.020719		60.1455	-31.9563	-31.8767	-3.56368	2108.46	3.00061	-0.0796109	0.00177167	-0.0813826
35.8479	-25.954	-26.1848	-2.22995	1550.58	2.99931	0.230741	1.29137e-07	0.233869		72.4451	-47.9908	-47.9223	-5.15093	2846.44	3.00035	-0.0684786	4.0695e-06	0.0411939	0.041198	-0.10879		43.2672	-34.1429	-34.1142	-3.45507	1995.75	2.99931	-0.028715	3.25065e-06	-0.0287182		60.1622	-31.9508	-31.8675	-3.563	2109.46	3.00061	-0.0833763	0.00182427	-0.0852006
35.8646	-25.9545	-26.1839	-2.22995	1551.58	2.99931	0.229395	1.31571e-07	0.232986		72.4617	-47.9873	-47.9177	-5.1506	2847.44	3.00035	-0.0695915	4.16035e-06	0.0417361	0.0417403	-0.110219		43.2838	-34.1317	-34.0959	-3.45334	1996.75	2.99931	-0.0358571	3.33704e-06	-0.0358605		60.1822	-31.9443	-31.8564	-3.5622	2110.66	3.00061	-0.0878675	0.00188944	-0.089757
35.8846	-25.9552	-26.1828	-2.22997	1552.78	2.99931	0.227509	1.34553e-07	0.231948		72.4784	-47.9852	-47.913	-5.15023	2848.44	3.00035	-0.0722036	4.25321e-06	0.0422854	0.0422897	-0.111881		43.3005	-34.1186	-34.0775	-3.4514	1997.75	2.99931	-0.0410835	3.42572e-06	-0.0410869		60.1989	-31.9389	-31.8472	-3.56145	2111.66	3.00061	-0.0917701	0.00194552	-0.0937156
35.9013	-25.9563	-26.1818	-2.22998	1553.78	2.99931	0.225499	1.37089e-07	0.230741		72.4951	-47.9832	-47.9084	-5.14981	2849.44	3.00048	-0.0748253	4.34815e-06	0.0428419	0.0428463	-0.11505		43.3172	-34.1059	-34.0592	-3.44948	1998.75	2.99931	-0.0467468	3.51676e-06	-0.0467503		60.2155	-31.934	-31.8379	-3.56066	2112.66	3.00061	-0.0960628	0.00200326	-0.0980661
35.9179	-25.9573	-26.1809	-2.22999	1554.78	2.99931	0.223568	1.39672e-07	0.229394		72.5118	-47.9812	-47.9037	-5.14945	2850.44	3.00035	-0.0774381	4.44521e-06	0.0434057	0.0434102	-0.118236		43.3338	-34.0934	-34.0408	-3.44771	1999.75	2.99931	-0.0525611	3.6102e-06	-0.0525647		60.2322	-31.9282	-31.8287	-3.55979	2113.66	3.00061	-0.0994685	0.0020627	-0.101531
35.9346	-25.9589	-26.18	-2.22999	1555.78	2.99931	0.221072	1.42304e-07	0.227509		72.5284	-47.9794	-47.8991	-5.14913	2851.44	3.00035	-0.0802729	4.54443e-06	0.043977	0.0439815	-0.12142		43.3505	-34.0817	-34.0225	-3.44608	2000.75	2.99918	-0.0592004	3.70611e-06	-0.0592041		60.2489	-31.9207	-31.8195	-3.5588	2114.66	3.00061	-0.101238	0.00212389	-0.103362
35.9513	-25.9602	-26.1791	-2.23	1556.78	2.99931	0.218865	1.44985e-07	0.225499		72.5451	-47.9769	-47.8945	-5.14874	2852.44	3.00035	-0.082428	4.64583e-06	0.0445555	0.0445601	-0.124833		43.3672	-34.0699	-34.0041	-3.44443	2001.75	2.99931	-0.0658294	3.80456e-06	-0.0658332		60.2655	-31.9119	-31.8103	-3.55768	2115.66	3.00074	-0.101652	0.00218689	-0.103839
35.9679	-25.9608	-26.1781	-2.23	1557.78	2.99931	0.217365	1.47717e-07	0.223568		72.5618	-47.974	-47.8898	-5.14829	2853.44	3.00035	-0.0841397	4.74949e-06	0.0451416	0.0451464	-0.127574		43.3838	-34.0588	-33.9857	-3.44278	2002.75	2.99918	-0.0730274	3.90563e-06	-0.0730313		60.2822	-31.9022	-31.801	-3.55644	2116.66	3.00074	-0.10117	0.00225176	-0.103422
35.9846	-25.9614	-26.1772	-2.23001	1558.78	2.99918	0.215842	1.505e-07	0.221072		72.5784	-47.9704	-47.8852	-5.14773	2854.44	3.00048	-0.0852122	4.85544e-06	0.0457353	0.0457402	-0.12988		43.4005	-34.0493	-33.9674	-3.44126	2003.75	2.99931	-0.0818921	4.00937e-06	-0.0818961		60.2989	-31.8925	-31.7918	-3.55516	2117.66	3.00074	-0.100716	0.00231854	-0.103035
36.0013	-25.9624	-26.1763	-2.23003	1559.78	2.99931	0.213858	1.53335e-07	0.218865		72.5951	-47.9646	-47.8805	-5.14709	2855.44	3.00035	-0.0840922	4.96375e-06	0.0463368	0.0463418	-0.131554		43.4205	-34.0381	-33.9454	-3.43957	2004.95	2.99918	-0.0927339	4.13748e-06	-0.092738		60.3155	-31.883	-31.7826	-3.55397	2118.66	3.00074	-0.10045	0.00238731	-0.102838
36.0179	-25.9643	-26.1754	-2.23004	1560.78	2.99931	0.211048	1.56223e-07	0.217365		72.6118	-47.96	-47.8759	-5.14649	2856.44	3.00048	-0.0841043	5.07447e-06	0.0469462	0.0469513	-0.131043		43.4371	-34.0292	-33.927	-3.43821	2005.95	2.99931	-0.102228	4.24735e-06	-0.102232		60.3322	-31.8734	-31.7734	-3.55291	2119.66	3.00074	-0.100065	0.0024581	-0.102523
36.0346	-25.9663	-26.1745	-2.23006	1561.78	2.99931	0.208184	1.59165e-07	0.215841		72.6284	-47.9565	-47.8713	-5.14598	2857.44	3.00048	-0.0852821	5.18767e-06	0.0475637	0.0475688	-0.131673		43.4538	-34.0208	-33.9086	-3.43677	2006.95	2.99931	-0.112189	4.36012e-06	-0.112194		60.3489	-31.8648	-31.7641	-3.55194	2120.66	3.00074	-0.100652	0.00253098	-0.103183
36.0513	-25.9683	-26.1735	-2.23008	1562.78	2.99918	0.205264	1.62162e-07	0.213858		72.6451	-47.9536	-47.8666	-5.14552	2858.44	3.00048	-0.086994	5.30339e-06	0.0481892	0.0481945	-0.133477		43.4705	-34.0112	-33.8903	-3.43519	2007.95	2.99931	-0.120953	4.47588e-06	-0.120957		60.3655	-31.8566	-31.7549	-3.55094	2121.66	3.00074	-0.101709	0.00260602	-0.104315
36.0679	-25.9708	-26.1726	-2.2301	1563.78	2.99918	0.201857	1.65215e-07	0.211047		72.6618	-47.9505	-47.862	-5.14507	2859.44	3.00048	-0.0885403	5.42167e-06	0.0488228	0.0488282	-0.135822		43.4871	-34.0013	-33.8719	-3.43361	2008.95	2.99931	-0.129373	4.5947e-06	-0.129378		60.3822	-31.8487	-31.7457	-3.54996	2122.66	3.00074	-0.103019	0.00268328	-0.105702
36.0846	-25.9736	-26.1717	-2.23012	1564.78	2.99918	0.198112	1.68326e-07	0.208184		72.6784	-47.9477	-47.8573	-5.14457	2860.44	3.00048	-0.0903286	5.54256e-06	0.0494647	0.0494702	-0.13801		43.5038	-33.9917	-33.8536	-3.43208	2009.95	2.99931	-0.138087	4.71666e-06	-0.138092		60.3989	-31.8411	-31.7365	-3.54908	2123.66	3.00074	-0.104611	0.00276282	-0.107373
36.1013	-25.9766	-26.1708	-2.23013	1565.78	2.99918	0.194198	1.71494e-07	0.205264		72.6951	-47.9438	-47.8527	-5.14395	2861.44	3.00048	-0.0911132	5.66613e-06	0.0501149	0.0501205	-0.140449		43.5205	-33.9806	-33.8352	-3.43051	2010.95	2.99918	-0.145384	4.84185e-06	-0.145389		60.4155	-31.8331	-31.7272	-3.54821	2124.66	3.00074	-0.105855	0.00284471	-0.1087
36.1179	-25.9792	-26.1698	-2.23014	1566.78	2.99918	0.190636	1.74722e-07	0.201857		72.7118	-47.9391	-47.8481	-5.14321	2862.44	3.00048	-0.0910243	5.79245e-06	0.0507735	0.0507793	-0.141893		43.5371	-33.9698	-33.8169	-3.42891	2011.95	2.99918	-0.152906	4.97035e-06	-0.152911		60.4322	-31.8253	-31.718	-3.54729	2125.66	3.00074	-0.107313	0.00292902	-0.110242
36.1379	-25.981	-26.1687	-2.23014	1567.98	2.99918	0.187731	1.78675e-07	0.198111		72.7284	-47.9332	-47.8434	-5.14241	2863.44	3.00048	-0.0897943	5.92157e-06	0.0514408	0.0514467	-0.142471		43.5538	-33.9589	-33.7985	-3.42727	2012.95	2.99931	-0.160359	5.10224e-06	-0.160364		60.4489	-31.8181	-31.7088	-3.54634	2126.66	3.00074	-0.109282	0.00301582	-0.112298
36.1546	-25.9825	-26.1678	-2.23015	1568.98	2.99918	0.185309	1.82036e-07	0.194198		72.7451	-47.927	-47.8388	-5.14161	2864.44	3.00048	-0.0882043	6.05357e-06	0.0521169	0.0521229	-0.141917		43.5705	-33.9475	-33.7801	-3.4256	2013.95	2.99918	-0.167311	5.23762e-06	-0.167316		60.4655	-31.8098	-31.6996	-3.5454	2127.66	3.00074	-0.110199	0.00310518	-0.113304
36.1713	-25.9836	-26.1669	-2.23014	1569.98	2.99918	0.18333	1.8546e-07	0.190636		72.7618	-47.9207	-47.8341	-5.14081	2865.44	3.00048	-0.086569	6.1885e-06	0.0528017	0.0528079	-0.141012		43.5871	-33.9368	-33.7618	-3.42399	2014.95	2.99918	-0.174977	5.37658e-06	-0.174982		60.4822	-31.8004	-31.6903	-3.54443	2128.66	3.00074	-0.110061	0.00319718	-0.113258
36.1879	-25.985	-26.166	-2.23013	1570.98	2.99918	0.180935	1.88949e-07	0.187731		72.7785	-47.915	-47.8295	-5.14	2866.44	3.00048	-0.0854803	6.32641e-06	0.0534955	0.0535018	-0.140071		43.6038	-33.9264	-33.7434	-3.42246	2015.95	2.99931	-0.182942	5.51921e-06	-0.182948		60.4989	-31.7912	-31.6811	-3.54339	2129.66	3.00074	-0.11006	0.00329188	-0.113352
36.2046	-25.987	-26.1651	-2.23011	1571.98	2.99918	0.178068	1.92503e-07	0.185309		72.7951	-47.9099	-47.8249	-5.1392	2867.44	3.00048	-0.0849946	6.46739e-06	0.0541983	0.0542048	-0.139685		43.6205	-33.916	-33.7251	-3.42084	2016.95	2.99918	-0.190912	5.66561e-06	-0.190917		60.5155	-31.7817	-31.6719	-3.54227	2130.66	3.00087	-0.109823	0.0033894	-0.113212
36.2213	-25.9883	-26.1641	-2.2301	1572.98	2.99918	0.175789	1.96123e-07	0.183329		72.8118	-47.9046	-47.8202	-5.1384	2868.44	3.00048	-0.084367	6.61149e-06	0.0549102	0.0549168	-0.139911		43.6371	-33.9057	-33.7067	-3.41914	2017.95	2.99918	-0.198962	5.81587e-06	-0.198968		60.5322	-31.7731	-31.6627	-3.54124	2131.66	3.00087	-0.110483	0.00348981	-0.113973
36.2379	-25.9895	-26.1632	-2.2301	1573.98	2.99931	0.17371	1.99811e-07	0.180935		72.8318	-47.8981	-47.8147	-5.13742	2869.64	3.00048	-0.0834685	6.75879e-06	0.0556315	0.0556382	-0.140005		43.6538	-33.8942	-33.6884	-3.4174	2018.95	2.99918	-0.205862	5.97012e-06	-0.205868		60.5489	-31.7652	-31.6534	-3.54035	2132.66	3.00087	-0.111796	0.00359317	-0.11539
36.2546	-25.9912	-26.1623	-2.23011	1574.98	2.99918	0.171038	2.03567e-07	0.178068		72.8485	-47.8933	-47.81	-5.1366	2870.64	3.00061	-0.0833236	6.93986e-06	0.0565094	0.0565163	-0.139985		43.6738	-33.8812	-33.6663	-3.41541	2020.15	2.99918	-0.214834	6.16058e-06	-0.21484		60.5689	-31.7565	-31.6424	-3.53936	2133.86	3.00087	-0.114166	0.00372125	-0.117888
36.2712	-25.9931	-26.1614	-2.2301	1575.98	2.99918	0.16831	2.07393e-07	0.175789		72.8651	-47.8892	-47.8054	-5.13572	2871.64	3.00048	-0.0838567	7.09443e-06	0.0572514	0.0572585	-0.140582		43.6905	-33.87	-33.648	-3.41366	2021.15	2.99931	-0.221995	6.32391e-06	-0.222002		60.5855	-31.7502	-31.6331	-3.53857	2134.86	3.00074	-0.117099	0.00383144	-0.120931
36.2879	-25.9942	-26.1604	-2.23009	1576.98	2.99918	0.166251	2.11292e-07	0.17371		72.8818	-47.8856	-47.8007	-5.13485	2872.64	3.00048	-0.0848311	7.25244e-06	0.0580031	0.0580104	-0.141867		43.7071	-33.8583	-33.6296	-3.4118	2022.15	2.99931	-0.228689	6.49157e-06	-0.228696		60.6022	-31.7445	-31.6239	-3.53778	2135.86	3.00087	-0.120611	0.00394489	-0.124555
36.3046	-25.9948	-26.1595	-2.23008	1577.98	2.99918	0.164757	2.15263e-07	0.171038		72.8985	-47.8804	-47.7961	-5.13395	2873.64	3.00048	-0.0843008	7.41394e-06	0.0587646	0.058772	-0.143603		43.7238	-33.8475	-33.6113	-3.41004	2023.15	2.99931	-0.236276	6.66364e-06	-0.236282		60.6189	-31.7374	-31.6147	-3.53689	2136.86	3.00087	-0.122698	0.00406167	-0.126759
36.3212	-25.9949	-26.1586	-2.23007	1578.98	2.99931	0.163684	2.19308e-07	0.16831		72.9151	-47.8747	-47.7915	-5.13294	2874.64	3.00061	-0.083233	7.57901e-06	0.059536	0.0595435	-0.143844		43.7405	-33.8354	-33.5929	-3.40827	2024.15	2.99931	-0.242493	6.84025e-06	-0.2425		60.6355	-31.7294	-31.6055	-3.53589	2137.86	3.00087	-0.123946	0.0041819	-0.128128
36.3379	-25.9947	-26.1577	-2.23007	1579.98	2.99931	0.162983	2.23429e-07	0.166251		72.9318	-47.8668	-47.7868	-5.13171	2875.64	3.00048	-0.0800129	7.7477e-06	0.0603172	0.060325	-0.143558		43.7571	-33.8208	-33.5745	-3.40622	2025.15	2.99918	-0.246256	7.02151e-06	-0.246263		60.6522	-31.7201	-31.5962	-3.53478	2138.86	3.00087	-0.123922	0.00430567	-0.128227
36.3546	-25.9944	-26.1568	-2.23007	1580.98	2.99918	0.162366	2.27627e-07	0.164757		72.9485	-47.8563	-47.7822	-5.13022	2876.64	3.00061	-0.0741304	7.92013e-06	0.0611086	0.0611165	-0.141129		43.7738	-33.8065	-33.5562	-3.40402	2026.15	2.99918	-0.250302	7.20757e-06	-0.250309		60.6689	-31.7102	-31.587	-3.53358	2139.86	3.00087	-0.123168	0.00443311	-0.127601
36.3746	-25.9944	-26.1556	-2.23007	1582.18	2.99918	0.161242	2.32769e-07	0.163684		72.9651	-47.8457	-47.7775	-5.12881	2877.64	3.00061	-0.0681532	8.09641e-06	0.0619105	0.0619186	-0.136049		43.7905	-33.7927	-33.5378	-3.40186	2027.15	2.99931	-0.25486	7.39856e-06	-0.254867		60.6855	-31.701	-31.5778	-3.53243	2140.86	3.00087	-0.123253	0.0045643	-0.127817
36.3912	-25.9947	-26.1547	-2.23007	1583.18	2.99931	0.160035	2.37142e-07	0.162983		72.9818	-47.8345	-47.7729	-5.12753	2878.64	3.00061	-0.0616064	8.27658e-06	0.0627227	0.062731	-0.130884		43.8071	-33.7815	-33.5195	-3.40004	2028.15	2.99918	-0.261982	7.59459e-06	-0.26199		60.7022	-31.6916	-31.5685	-3.53131	2141.86	3.001	-0.123077	0.00469937	-0.127777
36.4079	-25.9959	-26.1538	-2.23008	1584.18	2.99931	0.157922	2.41597e-07	0.162366		72.9985	-47.8243	-47.7683	-5.12643	2879.64	3.00061	-0.0560325	8.46076e-06	0.0635455	0.063554	-0.12516		43.8238	-33.7719	-33.5011	-3.39841	2029.15	2.99918	-0.270792	7.79578e-06	-0.2708		60.7189	-31.6821	-31.5593	-3.53017	2142.86	3.00087	-0.122816	0.00483842	-0.127654
36.4246	-25.9968	-26.1529	-2.23009	1585.18	2.99931	0.156123	2.46135e-07	0.161242		73.0151	-47.8165	-47.7636	-5.12549	2880.64	3.00061	-0.052877	8.64902e-06	0.0643791	0.0643878	-0.12042		43.8405	-33.7613	-33.4828	-3.3967	2030.15	2.99931	-0.278508	8.00224e-06	-0.278516		60.7355	-31.6731	-31.5501	-3.52904	2143.86	3.001	-0.123025	0.00498155	-0.128007
36.4412	-25.9977	-26.152	-2.23011	1586.18	2.99931	0.154297	2.50758e-07	0.160035		73.0318	-47.8091	-47.759	-5.12466	2881.64	3.00061	-0.0501311	8.84146e-06	0.0652236	0.0652324	-0.118109		43.8571	-33.7487	-33.4644	-3.39473	2031.15	2.99931	-0.284302	8.21413e-06	-0.28431		60.7522	-31.6623	-31.5409	-3.52776	2144.86	3.00087	-0.121475	0.00512892	-0.126604
36.4579	-25.9992	-26.151	-2.23012	1587.18	2.99931	0.151853	2.55466e-07	0.157922		73.0485	-47.8033	-47.7543	-5.12394	2882.64	3.00061	-0.0489493	9.03817e-06	0.0660791	0.0660881	-0.116219		43.8738	-33.7331	-33.4461	-3.39234	2032.15	2.99931	-0.28705	8.43161e-06	-0.287058		60.7689	-31.6507	-31.5316	-3.52634	2145.86	3.001	-0.119095	0.00528062	-0.124376
36.4746	-26.001	-26.1501	-2.23013	1588.18	2.99931	0.149144	2.60263e-07	0.156122		73.0651	-47.7989	-47.7497	-5.12331	2883.64	3.00061	-0.0491953	9.23924e-06	0.0669457	0.066955	-0.115904		43.8905	-33.714	-33.4277	-3.38959	2033.15	2.99918	-0.286296	8.65486e-06	-0.286305		60.7855	-31.6405	-31.5224	-3.525	2146.86	3.00087	-0.118096	0.0054368	-0.123533
36.4912	-26.003	-26.1492	-2.23013	1589.18	2.99931	0.146185	2.65149e-07	0.154297		73.0818	-47.7949	-47.7451	-5.1227	2884.64	3.00061	-0.0498532	9.44476e-06	0.0678236	0.0678331	-0.117028		43.9105	-33.6929	-33.4057	-3.38658	2034.35	2.99918	-0.287256	8.93056e-06	-0.287265		60.8022	-31.6299	-31.5132	-3.52371	2147.86	3.001	-0.116758	0.0055976	-0.122355
36.5079	-26.0048	-26.1483	-2.23013	1590.18	2.99931	0.143449	2.70127e-07	0.151853		73.0985	-47.7918	-47.7404	-5.12211	2885.64	3.00061	-0.0514029	9.65484e-06	0.068713	0.0687226	-0.118576		43.9271	-33.6792	-33.3873	-3.38444	2035.35	2.99918	-0.291892	9.167e-06	-0.291901		60.8189	-31.6203	-31.504	-3.52244	2148.86	3.001	-0.116358	0.00576314	-0.122122
36.5246	-26.0062	-26.1474	-2.23013	1591.18	2.99931	0.14117	2.75197e-07	0.149143		73.1151	-47.7896	-47.7358	-5.12154	2886.64	3.00048	-0.0537796	9.86956e-06	0.0696139	0.0696237	-0.121027		43.9438	-33.6678	-33.369	-3.38254	2036.35	2.99918	-0.298863	9.40969e-06	-0.298872		60.8355	-31.6103	-31.4947	-3.52121	2149.86	3.00087	-0.115582	0.00593353	-0.121516
36.5412	-26.0081	-26.1464	-2.23013	1592.18	2.99918	0.138303	2.80362e-07	0.146185		73.1318	-47.7858	-47.7312	-5.12093	2887.64	3.00061	-0.0546635	1.0089e-05	0.0705264	0.0705365	-0.124316		43.9605	-33.6582	-33.3506	-3.38079	2037.35	2.99918	-0.307621	9.65876e-06	-0.307631		60.8522	-31.5992	-31.4855	-3.51985	2150.86	3.001	-0.113661	0.00610894	-0.119769
36.5579	-26.0095	-26.1455	-2.23013	1593.18	2.99931	0.136007	2.85622e-07	0.143449		73.1485	-47.7816	-47.7265	-5.12026	2888.64	3.00061	-0.0551096	1.03133e-05	0.0714509	0.0714612	-0.126125		43.9771	-33.6495	-33.3322	-3.37905	2038.35	2.99931	-0.31723	9.91434e-06	-0.31724		60.8689	-31.5874	-31.4763	-3.5183	2151.86	3.001	-0.111076	0.00628951	-0.117365
36.5746	-26.0103	-26.1446	-2.23013	1594.18	2.99931	0.134315	2.90981e-07	0.14117		73.1651	-47.7766	-47.7219	-5.11952	2889.64	3.00061	-0.0547466	1.05426e-05	0.0723873	0.0723978	-0.127507		43.9938	-33.638	-33.3139	-3.37695	2039.35	2.99931	-0.324104	1.01766e-05	-0.324115		60.8856	-31.5746	-31.4671	-3.51651	2152.86	3.001	-0.107512	0.00647542	-0.113988
36.5912	-26.011	-26.1437	-2.23013	1595.18	2.99931	0.132677	2.9644e-07	0.138303		73.1818	-47.7704	-47.7172	-5.11869	2890.64	3.00061	-0.0532052	1.07769e-05	0.0733358	0.0733465	-0.128093		44.0105	-33.6232	-33.2955	-3.37443	2040.35	2.99931	-0.327703	1.04459e-05	-0.327714		60.9022	-31.5612	-31.4578	-3.51472	2153.86	3.001	-0.103383	0.00666681	-0.11005
36.6079	-26.0117	-26.1427	-2.23013	1596.18	2.99931	0.131029	3.02001e-07	0.136006		73.1985	-47.7657	-47.7126	-5.11791	2891.64	3.00061	-0.0531026	1.10165e-05	0.0742968	0.0743078	-0.127513		44.0271	-33.6067	-33.2772	-3.37173	2041.35	2.99931	-0.329568	1.07221e-05	-0.329579		60.9189	-31.5493	-31.4486	-3.51313	2154.86	3.001	-0.100691	0.00686383	-0.107554
36.6279	-26.0129	-26.1416	-2.23013	1597.38	2.99918	0.128738	3.08812e-07	0.134315		73.2151	-47.7621	-47.708	-5.11723	2892.64	3.00061	-0.0541268	1.12614e-05	0.0752703	0.0752816	-0.128384		44.0438	-33.5876	-33.2588	-3.36895	2042.35	2.99931	-0.328787	1.10057e-05	-0.328798		60.9356	-31.5375	-31.4394	-3.51162	2155.86	3.001	-0.0980828	0.00706661	-0.105149
36.6445	-26.0136	-26.1407	-2.23014	1598.38	2.99918	0.127118	3.14604e-07	0.132677		73.2318	-47.7581	-47.7033	-5.11663	2893.64	3.00061	-0.0547473	1.15116e-05	0.0762565	0.076268	-0.130395		44.0605	-33.5682	-33.2405	-3.36622	2043.35	2.99931	-0.327769	1.12968e-05	-0.327781		60.9522	-31.5241	-31.4301	-3.50987	2156.86	3.001	-0.0939345	0.00727535	-0.10121
36.6612	-26.0138	-26.1398	-2.23015	1599.38	2.99918	0.126023	3.20505e-07	0.131028		73.2485	-47.7561	-47.6987	-5.11606	2894.64	3.00061	-0.0573922	1.17675e-05	0.0772555	0.0772672	-0.132015		44.0771	-33.5502	-33.2221	-3.36368	2044.35	2.99931	-0.328111	1.15955e-05	-0.328123		60.9722	-31.5047	-31.4191	-3.50732	2158.06	3.001	-0.0856108	0.00753396	-0.0931448
36.6779	-26.0144	-26.1389	-2.23016	1600.38	2.99918	0.124483	3.26515e-07	0.128738		73.2685	-47.7531	-47.6931	-5.11534	2895.84	3.00061	-0.0600069	1.20289e-05	0.0782673	0.0782794	-0.135672		44.0938	-33.5331	-33.2038	-3.36133	2045.35	2.99931	-0.329364	1.19021e-05	-0.329376		60.9889	-31.487	-31.4099	-3.50504	2159.06	3.00087	-0.0771623	0.00775649	-0.0849188
36.6945	-26.0154	-26.1379	-2.23018	1601.38	2.99931	0.122499	3.32637e-07	0.127118		73.2851	-47.7499	-47.6885	-5.1146	2896.84	3.00061	-0.0614104	1.23503e-05	0.0794988	0.0795112	-0.139518		44.1104	-33.5177	-33.1854	-3.35922	2046.35	2.99931	-0.332293	1.22169e-05	-0.332305		61.0055	-31.4703	-31.4006	-3.50297	2160.06	3.001	-0.0696467	0.00798557	-0.0776322
36.7112	-26.0167	-26.137	-2.23018	1602.38	2.99931	0.120359	3.38874e-07	0.126022		73.3018	-47.7462	-47.6838	-5.11383	2897.84	3.00061	-0.0623675	1.26246e-05	0.0805398	0.0805524	-0.141963		44.1271	-33.5043	-33.167	-3.3573	2047.35	2.99931	-0.337211	1.25399e-05	-0.337224		61.0222	-31.4546	-31.3914	-3.5011	2161.06	3.001	-0.063239	0.00822139	-0.0714604
36.7279	-26.0184	-26.1361	-2.23018	1603.38	2.99918	0.117743	3.45227e-07	0.124483		73.3185	-47.742	-47.6792	-5.11308	2898.84	3.00061	-0.0628033	1.2905e-05	0.0815942	0.0816071	-0.143975		44.1438	-33.4919	-33.1487	-3.35548	2048.35	2.99931	-0.343203	1.28714e-05	-0.343216		61.0389	-31.4403	-31.3822	-3.49937	2162.06	3.001	-0.0581088	0.00846416	-0.0665729
36.7446	-26.02	-26.1352	-2.23018	1604.38	2.99918	0.115215	3.51698e-07	0.122499		73.3351	-47.7369	-47.6746	-5.11233	2899.84	3.00074	-0.0623254	1.31916e-05	0.0826624	0.0826756	-0.145479		44.1638	-33.478	-33.1267	-3.35324	2049.55	2.99918	-0.351381	1.32808e-05	-0.351394		61.0555	-31.4266	-31.3729	-3.49766	2163.06	3.001	-0.0536898	0.00871406	-0.0624039
36.7612	-26.0217	-26.1343	-2.23019	1605.38	2.99931	0.112532	3.58291e-07	0.120358		73.3518	-47.7334	-47.6699	-5.11161	2900.84	3.00061	-0.0634583	1.34845e-05	0.0837444	0.0837578	-0.146083		44.1805	-33.4664	-33.1083	-3.35136	2050.55	2.99931	-0.358098	1.36318e-05	-0.358111		61.0722	-31.4132	-31.3637	-3.49596	2164.06	3.001	-0.0494931	0.00897133	-0.0584644
36.7779	-26.0235	-26.1333	-2.23019	1606.38	2.99931	0.109789	3.65005e-07	0.117743		73.3684	-47.7292	-47.6653	-5.1109	2901.84	3.00074	-0.0639277	1.37839e-05	0.0848404	0.0848542	-0.148312		44.1971	-33.4542	-33.0899	-3.34939	2051.55	2.99931	-0.364242	1.39921e-05	-0.364256		61.0889	-31.4004	-31.3545	-3.49436	2165.06	3.001	-0.0458731	0.00923615	-0.0551093
36.7946	-26.0248	-26.1324	-2.23019	1607.38	2.99918	0.107631	3.71844e-07	0.115215		73.3851	-47.7254	-47.6606	-5.11018	2902.84	3.00074	-0.064714	1.40898e-05	0.0859507	0.0859648	-0.149892		44.2138	-33.441	-33.0716	-3.3473	2052.55	2.99918	-0.369369	1.43618e-05	-0.369384		61.1055	-31.3873	-31.3453	-3.49271	2166.06	3.001	-0.0420416	0.00950877	-0.0515504
36.8112	-26.0259	-26.1315	-2.23018	1608.38	2.99931	0.105561	3.7881e-07	0.112532		73.4018	-47.721	-47.656	-5.10946	2903.84	3.00074	-0.065027	1.44026e-05	0.0870753	0.0870897	-0.151804		44.2305	-33.4268	-33.0532	-3.34503	2053.55	2.99931	-0.373544	1.47412e-05	-0.373559		61.1222	-31.3734	-31.336	-3.49098	2167.06	3.00113	-0.0373699	0.00978941	-0.0471593
36.8279	-26.0267	-26.1306	-2.23017	1609.38	2.99931	0.103824	3.85907e-07	0.109788		73.4184	-47.7165	-47.6514	-5.10869	2904.84	3.00061	-0.0651585	1.47222e-05	0.0882145	0.0882292	-0.153256		44.2471	-33.4113	-33.0349	-3.3426	2054.55	2.99931	-0.376395	1.51307e-05	-0.376411		61.1389	-31.3601	-31.3268	-3.48926	2168.06	3.001	-0.0333194	0.0100783	-0.0433977
36.8446	-26.0271	-26.1296	-2.23016	1610.38	2.99918	0.102539	3.93137e-07	0.107631		73.4351	-47.711	-47.6467	-5.10793	2905.84	3.00061	-0.0642399	1.5049e-05	0.0893685	0.0893836	-0.154542		44.2638	-33.3951	-33.0165	-3.34006	2055.55	2.99918	-0.378555	1.55303e-05	-0.378571		61.1556	-31.3468	-31.3176	-3.48757	2169.06	3.00113	-0.0291953	0.0103757	-0.0395709
36.8646	-26.0283	-26.1285	-2.23016	1611.58	2.99931	0.100221	4.0199e-07	0.105561		73.4518	-47.7056	-47.6421	-5.1072	2906.84	3.00074	-0.063525	1.53829e-05	0.0905376	0.090553	-0.154793		44.2804	-33.3774	-32.9982	-3.33744	2056.55	2.99931	-0.379199	1.59405e-05	-0.379215		61.1722	-31.3339	-31.3084	-3.48591	2170.06	3.00113	-0.0255641	0.0106818	-0.0362459
36.8812	-26.0298	-26.1276	-2.23016	1612.58	2.99918	0.097856	4.0952e-07	0.103823		73.4684	-47.6999	-47.6374	-5.10651	2907.84	3.00074	-0.0624552	1.57243e-05	0.0917218	0.0917375	-0.155263		44.2971	-33.3584	-32.9798	-3.33468	2057.55	2.99918	-0.378639	1.63614e-05	-0.378655		61.1889	-31.3207	-31.2991	-3.48422	2171.06	3.00113	-0.02152	0.010997	-0.032517
36.8979	-26.032	-26.1267	-2.23016	1613.58	2.99918	0.0946844	4.17191e-07	0.102539		73.4851	-47.6948	-47.6328	-5.10592	2908.84	3.00074	-0.0619444	1.60731e-05	0.0929215	0.0929375	-0.155393		44.3138	-33.3388	-32.9614	-3.33184	2058.55	2.99918	-0.377395	1.67934e-05	-0.377412		61.2056	-31.3061	-31.2899	-3.48241	2172.06	3.00113	-0.0161776	0.0113213	-0.027499
36.9146	-26.034	-26.1258	-2.23016	1614.58	2.99931	0.0917383	4.25003e-07	0.100221		73.5018	-47.6891	-47.6282	-5.10543	2909.84	3.00074	-0.0609104	1.64298e-05	0.0941368	0.0941532	-0.156098		44.3304	-33.3201	-32.9431	-3.32913	2059.55	2.99918	-0.376964	1.72369e-05	-0.376981		61.2222	-31.2917	-31.2807	-3.48059	2173.06	3.00113	-0.010993	0.0116553	-0.0226482
36.9312	-26.0358	-26.1249	-2.23016	1615.58	2.99931	0.0890742	4.32961e-07	0.0978556		73.5184	-47.6846	-47.6235	-5.10502	2910.84	3.00074	-0.0610942	1.67943e-05	0.0953679	0.0953847	-0.156295		44.3471	-33.3036	-32.9247	-3.32675	2060.55	2.99918	-0.378823	1.7692e-05	-0.37884		61.2389	-31.278	-31.2715	-3.47873	2174.06	3.00113	-0.00655665	0.011999	-0.0185556
36.9479	-26.0379	-26.1239	-2.23016	1616.58	2.99931	0.0860058	4.41064e-07	0.094684		73.5351	-47.6816	-47.6189	-5.10464	2911.84	3.00074	-0.0627403	1.71668e-05	0.0966149	0.0966321	-0.157726		44.3638	-33.2891	-32.9064	-3.32469	2061.55	2.99931	-0.382718	1.81591e-05	-0.382736		61.2556	-31.2636	-31.2622	-3.47685	2175.06	3.00113	-0.00132757	0.0123529	-0.0136804
36.9646	-26.0402	-26.123	-2.23015	1617.58	2.99918	0.0828039	4.4932e-07	0.0917379		73.5551	-47.6799	-47.6133	-5.10421	2913.04	3.00074	-0.0665908	1.75476e-05	0.0978782	0.0978957	-0.160636		44.3804	-33.277	-32.888	-3.32286	2062.55	2.99918	-0.388954	1.86385e-05	-0.388972		61.2722	-31.2492	-31.253	-3.47504	2176.06	3.00113	0.00383994	0.0127171	-0.00887719
36.9812	-26.0424	-26.1221	-2.23013	1618.58	2.99918	0.079676	4.57729e-07	0.0890738		73.5718	-47.6786	-47.6087	-5.10392	2914.04	3.00074	-0.0698786	1.80158e-05	0.099416	0.099434	-0.166025		44.4005	-33.2641	-32.866	-3.32077	2063.75	2.99918	-0.398136	1.92304e-05	-0.398156		61.2922	-31.2323	-31.2419	-3.47293	2177.26	3.00113	0.00962969	0.0131683	-0.00353859
36.9979	-26.0438	-26.1212	-2.23011	1619.58	2.99918	0.0773517	4.66295e-07	0.0860053		73.5884	-47.6761	-47.604	-5.10363	2915.04	3.00074	-0.072103	1.84154e-05	0.100716	0.100734	-0.170613		44.4171	-33.2521	-32.8476	-3.31891	2064.75	2.99931	-0.404486	1.9738e-05	-0.404506		61.3089	-31.2167	-31.2327	-3.47089	2178.26	3.00113	0.015975	0.0135564	0.00241854
37.0146	-26.0442	-26.1202	-2.2301	1620.58	2.99931	0.0759967	4.7502e-07	0.0828034		73.6051	-47.6741	-47.5994	-5.1033	2916.04	3.00074	-0.0746918	1.88237e-05	0.102032	0.102051	-0.174154		44.4338	-33.2387	-32.8293	-3.3169	2065.75	2.99918	-0.409462	2.02588e-05	-0.409483		61.3256	-31.2008	-31.2235	-3.46867	2179.26	3.00113	0.0227156	0.013956	0.0087596
37.0312	-26.0451	-26.1193	-2.23008	1621.58	2.99918	0.0742125	4.83908e-07	0.0796755		73.6218	-47.6724	-47.5948	-5.10287	2917.04	3.00074	-0.0776157	1.92411e-05	0.103366	0.103385	-0.178077		44.4504	-33.224	-32.8109	-3.31467	2066.75	2.99918	-0.413048	2.07932e-05	-0.413069		61.3422	-31.1852	-31.2143	-3.46653	2180.26	3.00113	0.0290815	0.0143674	0.0147141
37.0479	-26.046	-26.1184	-2.23006	1622.58	2.99918	0.0723821	4.92962e-07	0.0773513		73.6384	-47.6702	-47.5901	-5.10238	2918.04	3.00074	-0.080062	1.96676e-05	0.104717	0.104736	-0.182352		44.4671	-33.2074	-32.7926	-3.31223	2067.75	2.99931	-0.414823	2.13419e-05	-0.414844		61.3589	-31.1689	-31.205	-3.46444	2181.26	3.00113	0.0360912	0.0147908	0.0213005
37.0646	-26.0467	-26.1175	-2.23006	1623.58	2.99918	0.0707332	5.02184e-07	0.0759963		73.6551	-47.6671	-47.5855	-5.1019	2919.04	3.00074	-0.0816545	2.01037e-05	0.106085	0.106105	-0.186167		44.4838	-33.1921	-32.7742	-3.30993	2068.75	2.99931	-0.41786	2.19049e-05	-0.417882		61.3755	-31.1519	-31.1958	-3.46219	2182.26	3.00113	0.0439037	0.0152265	0.0286772
37.0812	-26.0474	-26.1166	-2.23006	1624.58	2.99918	0.0691947	5.11576e-07	0.074212		73.6718	-47.6644	-47.5808	-5.10144	2920.04	3.00074	-0.0835681	2.05493e-05	0.107471	0.107492	-0.189146		44.5005	-33.179	-32.7558	-3.30795	2069.75	2.99931	-0.423182	2.24828e-05	-0.423205		61.3922	-31.1341	-31.1866	-3.45978	2183.26	3.00113	0.0525217	0.0156751	0.0368467
37.0979	-26.0478	-26.1156	-2.23005	1625.58	2.99918	0.067821	5.21144e-07	0.0723816		73.6884	-47.6625	-47.5762	-5.10102	2921.04	3.00074	-0.0862462	2.10049e-05	0.108875	0.108896	-0.192464		44.5171	-33.1671	-32.7375	-3.30608	2070.75	2.99931	-0.429588	2.30759e-05	-0.429611		61.4089	-31.1145	-31.1774	-3.45719	2184.26	3.00126	0.0628665	0.0161368	0.0467297
37.1179	-26.049	-26.1145	-2.23005	1626.78	2.99918	0.0655342	5.32861e-07	0.0707327		73.7051	-47.6615	-47.5716	-5.1006	2922.04	3.00074	-0.0899757	2.14704e-05	0.110298	0.110319	-0.196565		44.5338	-33.1571	-32.7191	-3.30431	2071.75	2.99931	-0.437959	2.36845e-05	-0.437983		61.4255	-31.0939	-31.1681	-3.45444	2185.26	3.00113	0.0742602	0.016612	0.0576481
37.1346	-26.0497	-26.1136	-2.23005	1627.78	2.99931	0.0638705	5.42826e-07	0.0691942		73.7218	-47.6597	-47.5669	-5.10016	2923.04	3.00074	-0.0928149	2.19463e-05	0.111739	0.111761	-0.201736		44.5505	-33.1476	-32.7008	-3.3026	2072.75	2.99931	-0.44688	2.43091e-05	-0.446905		61.4422	-31.0724	-31.1589	-3.45163	2186.26	3.00113	0.0865589	0.0171013	0.0694577
37.1512	-26.0505	-26.1127	-2.23005	1628.78	2.99931	0.0622119	5.52976e-07	0.0678204		73.7384	-47.6577	-47.5623	-5.09967	2924.04	3.00087	-0.0953801	2.24325e-05	0.113198	0.11322	-0.206035		44.5671	-33.1364	-32.6824	-3.3008	2073.75	2.99918	-0.454023	2.495e-05	-0.454048		61.4589	-31.0505	-31.1497	-3.44886	2187.26	3.00126	0.0992016	0.0176049	0.0815967
37.1679	-26.0516	-26.1118	-2.23005	1629.78	2.99918	0.0601837	5.63314e-07	0.0655337		73.7551	-47.6543	-47.5577	-5.09908	2925.04	3.00074	-0.0966691	2.29295e-05	0.114676	0.114699	-0.210079		44.5838	-33.1231	-32.664	-3.29873	2074.75	2.99931	-0.459068	2.56077e-05	-0.459093		61.4755	-31.0305	-31.1405	-3.44638	2188.26	3.00113	0.109948	0.0181232	0.0918251
37.1846	-26.0532	-26.1108	-2.23005	1630.78	2.99918	0.0576749	5.73845e-07	0.06387		73.7718	-47.6516	-47.553	-5.0984	2926.04	3.00074	-0.0985868	2.34374e-05	0.116173	0.116197	-0.212866		44.6005	-33.1083	-32.6457	-3.29643	2075.75	2.99931	-0.462651	2.62828e-05	-0.462678		61.4922	-31.0098	-31.1312	-3.44385	2189.26	3.00126	0.12144	0.0186567	0.102783
37.2013	-26.0555	-26.1099	-2.23004	1631.78	2.99918	0.0543822	5.8457e-07	0.0622114		73.7884	-47.648	-47.5484	-5.09772	2927.04	3.00074	-0.0996611	2.39566e-05	0.11769	0.117714	-0.216301		44.6171	-33.0924	-32.6273	-3.29402	2076.75	2.99931	-0.465061	2.69756e-05	-0.465088		61.5089	-30.9888	-31.122	-3.44127	2190.26	3.00126	0.133188	0.0192059	0.113982
37.2179	-26.0582	-26.109	-2.23004	1632.78	2.99918	0.050796	5.95495e-07	0.0601832		73.8051	-47.6436	-47.5437	-5.09707	2928.04	3.00074	-0.0999054	2.44873e-05	0.119227	0.119251	-0.218912		44.6338	-33.0764	-32.609	-3.29171	2077.75	2.99931	-0.467432	2.76866e-05	-0.46746		61.5255	-30.9695	-31.1128	-3.43886	2191.26	3.00126	0.143297	0.0197713	0.123526
37.2346	-26.0598	-26.1081	-2.23004	1633.78	2.99918	0.0482638	6.06623e-07	0.0576743		73.8218	-47.6387	-47.5391	-5.09644	2929.04	3.00087	-0.0995594	2.50297e-05	0.120783	0.120808	-0.220714		44.6538	-33.0578	-32.5869	-3.28912	2078.95	2.99931	-0.470845	2.85644e-05	-0.470874		61.5422	-30.9507	-31.1036	-3.4366	2192.26	3.00126	0.152872	0.0203533	0.132519
37.2513	-26.0611	-26.1071	-2.23004	1634.78	2.99918	0.0460514	6.17956e-07	0.0543816		73.8385	-47.6336	-47.5345	-5.09573	2930.04	3.00087	-0.0991559	2.55839e-05	0.12236	0.122385	-0.221945		44.6705	-33.042	-32.5686	-3.28686	2079.95	2.99918	-0.473398	2.9317e-05	-0.473427		61.5589	-30.9323	-31.0943	-3.43442	2193.26	3.00126	0.162018	0.0209523	0.141065
37.2679	-26.062	-26.1062	-2.23003	1635.78	2.99918	0.0442301	6.29499e-07	0.0507954		73.8551	-47.6276	-47.5298	-5.09492	2931.04	3.00087	-0.097793	2.61504e-05	0.123957	0.123983	-0.223139		44.6871	-33.0255	-32.5502	-3.28437	2080.95	2.99931	-0.475324	3.00894e-05	-0.475354		61.5789	-30.911	-31.0833	-3.43181	2194.46	3.00126	0.17227	0.0216944	0.150575
37.2846	-26.0633	-26.1053	-2.23002	1636.78	2.99918	0.0419913	6.41258e-07	0.0482632		73.8718	-47.6221	-47.5252	-5.09409	2932.04	3.00087	-0.0968827	2.67294e-05	0.125574	0.125601	-0.223394		44.7038	-33.0093	-32.5319	-3.28189	2081.95	2.99931	-0.477427	3.08822e-05	-0.477458		61.5955	-30.8932	-31.074	-3.42963	2195.46	3.00126	0.18081	0.0223327	0.158477
37.3013	-26.0648	-26.1044	-2.23	1637.78	2.99918	0.0396205	6.53235e-07	0.0460507		73.8918	-47.6157	-47.5196	-5.09317	2933.24	3.00087	-0.0961403	2.73212e-05	0.127213	0.12724	-0.224123		44.7205	-32.9939	-32.5135	-3.27953	2082.95	2.99918	-0.480412	3.16957e-05	-0.480443		61.6122	-30.8743	-31.0648	-3.42725	2196.46	3.00126	0.190559	0.0229898	0.167569
37.3179	-26.0652	-26.1035	-2.22999	1638.78	2.99918	0.0382252	6.65435e-07	0.0442295		73.9085	-47.6123	-47.515	-5.09247	2934.24	3.00074	-0.0972845	2.80486e-05	0.129207	0.129235	-0.225376		44.7371	-32.9787	-32.4951	-3.27732	2083.95	2.99931	-0.483605	3.25305e-05	-0.483638		61.6288	-30.8543	-31.0556	-3.4248	2197.46	3.00138	0.201303	0.0236661	0.177637
37.3346	-26.0659	-26.1025	-2.22998	1639.78	2.99918	0.0366806	6.77859e-07	0.0419907		73.9251	-47.6092	-47.5103	-5.09183	2935.24	3.00087	-0.0988677	2.86696e-05	0.130893	0.130922	-0.228206		44.7538	-32.9636	-32.4768	-3.2751	2084.95	2.99931	-0.486783	3.33871e-05	-0.486816		61.6455	-30.8341	-31.0464	-3.42235	2198.46	3.00126	0.21225	0.0243623	0.187888
37.3546	-26.0673	-26.1014	-2.22997	1640.98	2.99918	0.0340939	6.93072e-07	0.0396199		73.9418	-47.6065	-47.5057	-5.09122	2936.24	3.00087	-0.100828	2.93042e-05	0.132601	0.13263	-0.231498		44.7705	-32.9463	-32.4584	-3.27259	2085.95	2.99918	-0.487902	3.42661e-05	-0.487936		61.6622	-30.8148	-31.0371	-3.42	2199.46	3.00126	0.222299	0.0250788	0.197221
37.3713	-26.0685	-26.1005	-2.22995	1641.98	2.99918	0.0320429	7.06011e-07	0.0382245		73.9585	-47.6032	-47.501	-5.0905	2937.24	3.00087	-0.102168	2.99527e-05	0.13433	0.13436	-0.235188		44.7871	-32.9274	-32.4401	-3.26988	2086.95	2.99918	-0.487333	3.51683e-05	-0.487368		61.6788	-30.7951	-31.0279	-3.41758	2200.46	3.00126	0.232787	0.0258164	0.206971
37.3879	-26.0696	-26.0996	-2.22992	1642.98	2.99918	0.0299678	7.19189e-07	0.0366799		73.9751	-47.5977	-47.4964	-5.08946	2938.24	3.00087	-0.101253	3.06153e-05	0.136082	0.136112	-0.23828		44.8038	-32.9084	-32.4217	-3.26719	2087.95	2.99918	-0.486646	3.60941e-05	-0.486682		61.6955	-30.7767	-31.0187	-3.41519	2201.46	3.00126	0.241971	0.0265757	0.215395
37.4046	-26.0706	-26.0987	-2.22991	1643.98	2.99918	0.0280698	7.3261e-07	0.0340932		73.9918	-47.5907	-47.4918	-5.08817	2939.24	3.00087	-0.0989474	3.12926e-05	0.137856	0.137887	-0.23914		44.8205	-32.891	-32.4033	-3.26474	2088.95	2.99918	-0.487669	3.70443e-05	-0.487706		61.7122	-30.7587	-31.0095	-3.41284	2202.46	3.00138	0.250754	0.0273571	0.223397
37.4213	-26.0715	-26.0977	-2.22989	1644.98	2.99918	0.0262706	7.46281e-07	0.0320422		74.0085	-47.582	-47.4871	-5.08681	2940.24	3.00087	-0.0948946	3.19848e-05	0.139653	0.139685	-0.238633		44.8372	-32.8758	-32.385	-3.26267	2089.95	2.99931	-0.490854	3.80195e-05	-0.490892		61.7288	-30.7394	-31.0002	-3.41043	2203.46	3.00138	0.260852	0.0281615	0.23269
37.4379	-26.0728	-26.0968	-2.22987	1645.98	2.99918	0.0240003	7.60207e-07	0.0299671		74.0251	-47.573	-47.4825	-5.08548	2941.24	3.00087	-0.090497	3.26923e-05	0.141474	0.141506	-0.236401		44.8538	-32.8629	-32.3666	-3.26082	2090.95	2.99931	-0.496245	3.90203e-05	-0.496284		61.7455	-30.7197	-30.991	-3.40793	2204.46	3.00138	0.271306	0.0289893	0.242317
37.4546	-26.0737	-26.0959	-2.22985	1646.98	2.99918	0.0221592	7.7439e-07	0.0280691		74.0418	-47.565	-47.4779	-5.08416	2942.24	3.00087	-0.0871284	3.34153e-05	0.143318	0.143351	-0.233848		44.8705	-32.8506	-32.3483	-3.259	2091.95	2.99918	-0.502316	4.00472e-05	-0.502356		61.7622	-30.6987	-30.9818	-3.40519	2205.46	3.00138	0.283054	0.0298413	0.253212
37.4713	-26.0747	-26.095	-2.22983	1647.98	2.99918	0.0202781	7.88834e-07	0.0262699		74.0585	-47.5567	-47.4732	-5.08279	2943.24	3.001	-0.0834892	3.41542e-05	0.145185	0.14522	-0.232348		44.8905	-32.8358	-32.3262	-3.25674	2093.15	2.99918	-0.509591	4.13151e-05	-0.509632		61.7788	-30.6758	-30.9726	-3.40221	2206.46	3.00138	0.296751	0.0307185	0.266033
37.4879	-26.0761	-26.0941	-2.22981	1648.98	2.99918	0.017957	8.03547e-07	0.0239996		74.0751	-47.5473	-47.4686	-5.08146	2944.24	3.00087	-0.0787153	3.49094e-05	0.147077	0.147112	-0.230602		44.9072	-32.823	-32.3079	-3.2548	2094.15	2.99931	-0.515138	4.24022e-05	-0.515181		61.7955	-30.653	-30.9634	-3.39929	2207.46	3.00138	0.310311	0.0316213	0.27869
37.5046	-26.0775	-26.0931	-2.22979	1649.98	2.99918	0.0156198	8.18534e-07	0.0221585		74.0918	-47.5369	-47.4639	-5.08009	2945.24	3.00087	-0.0729878	3.56812e-05	0.148994	0.149029	-0.227745		44.9238	-32.8097	-32.2895	-3.25277	2095.15	2.99918	-0.520195	4.35177e-05	-0.520239		61.8122	-30.6304	-30.9541	-3.39649	2208.46	3.00138	0.323712	0.0325505	0.291162
37.5213	-26.0786	-26.0922	-2.22977	1650.98	2.99931	0.0136353	8.33798e-07	0.0202773		74.1084	-47.5253	-47.4593	-5.0787	2946.24	3.00087	-0.0659986	3.64699e-05	0.150934	0.150971	-0.223959		44.9405	-32.7961	-32.2712	-3.25067	2096.15	2.99931	-0.524919	4.46625e-05	-0.524964		61.8288	-30.6073	-30.9449	-3.39357	2209.46	3.00138	0.337607	0.0335069	0.304101
37.5379	-26.079	-26.0913	-2.22975	1651.98	2.99931	0.0122866	8.49344e-07	0.0179562		74.1251	-47.5143	-47.4547	-5.07737	2947.24	3.00087	-0.0596823	3.72759e-05	0.1529	0.152938	-0.218936		44.9572	-32.7834	-32.2528	-3.2486	2097.15	2.99918	-0.530625	4.58373e-05	-0.530671		61.8455	-30.5838	-30.9357	-3.39046	2210.46	3.00138	0.351919	0.0344914	0.317428
37.5546	-26.0791	-26.0904	-2.22973	1652.98	2.99931	0.0112314	8.65178e-07	0.015619		74.1418	-47.5046	-47.45	-5.07634	2948.24	3.001	-0.0546165	3.80999e-05	0.154892	0.15493	-0.214612		44.9738	-32.7707	-32.2344	-3.24661	2098.15	2.99931	-0.536284	4.70428e-05	-0.536331		61.8622	-30.5595	-30.9265	-3.38736	2211.46	3.00138	0.366983	0.0355047	0.331479
37.5712	-26.0793	-26.0894	-2.22971	1653.98	2.99918	0.0101695	8.81306e-07	0.0136344		74.1584	-47.4968	-47.4454	-5.07551	2949.24	3.001	-0.0513765	3.8942e-05	0.15691	0.156949	-0.211565		44.9905	-32.7581	-32.2161	-3.24462	2099.15	2.99918	-0.54206	4.82797e-05	-0.542109		61.8788	-30.5364	-30.9173	-3.38437	2212.46	3.00138	0.380884	0.0365476	0.344336
37.5912	-26.0798	-26.0883	-2.22969	1655.18	2.99931	0.00855278	9.01056e-07	0.0122858		74.1751	-47.4889	-47.4407	-5.07477	2950.24	3.00087	-0.0482026	3.98027e-05	0.158953	0.158993	-0.21037		45.0072	-32.7444	-32.1977	-3.24254	2100.15	2.99931	-0.546706	4.95491e-05	-0.546756		61.8955	-30.5124	-30.9081	-3.38133	2213.46	3.00151	0.395603	0.0376209	0.357982
37.6079	-26.08	-26.0874	-2.22968	1656.18	2.99918	0.00742029	9.17852e-07	0.0112306		74.1918	-47.4846	-47.4361	-5.07409	2951.24	3.001	-0.0485146	4.06823e-05	0.161024	0.161064	-0.209267		45.0238	-32.7299	-32.1794	-3.24033	2101.15	2.99931	-0.55056	5.08518e-05	-0.550611		61.9155	-30.4811	-30.897	-3.37725	2214.66	3.00138	0.415889	0.0389506	0.376938
37.6246	-26.0804	-26.0865	-2.22968	1657.18	2.99918	0.00609132	9.3496e-07	0.0101686		74.2118	-47.4801	-47.4305	-5.07332	2952.44	3.001	-0.0495405	4.15813e-05	0.163121	0.163162	-0.211677		45.0405	-32.7157	-32.161	-3.23817	2102.15	2.99918	-0.554662	5.21885e-05	-0.554714		61.9322	-30.4543	-30.8878	-3.37382	2215.66	3.00151	0.433428	0.0400942	0.393334
37.6412	-26.0812	-26.0856	-2.22967	1658.18	2.99918	0.00439465	9.52383e-07	0.00855187		74.2284	-47.4774	-47.4259	-5.07268	2953.44	3.00087	-0.0514586	4.26862e-05	0.165672	0.165715	-0.215256		45.0572	-32.7018	-32.1426	-3.23609	2103.15	2.99918	-0.559166	5.35603e-05	-0.55922		61.9488	-30.4262	-30.8786	-3.37026	2216.66	3.00151	0.452398	0.0412714	0.411127
37.6579	-26.0822	-26.0847	-2.22967	1659.18	2.99918	0.00247429	9.70128e-07	0.00741937		74.2451	-47.4739	-47.4213	-5.072	2954.44	3.00087	-0.0526618	4.36293e-05	0.167829	0.167873	-0.219332		45.0738	-32.6884	-32.1243	-3.23404	2104.15	2.99918	-0.564119	5.4968e-05	-0.564174		61.9655	-30.397	-30.8693	-3.36658	2217.66	3.00151	0.472297	0.042483	0.429814
37.6746	-26.0833	-26.0837	-2.22966	1660.18	2.99918	0.000398405	9.88203e-07	0.00609038		74.2618	-47.4679	-47.4166	-5.0712	2955.44	3.001	-0.0513232	4.45929e-05	0.170014	0.170058	-0.22272		45.0905	-32.6751	-32.1059	-3.23198	2105.15	2.99918	-0.569218	5.64125e-05	-0.569275		61.9822	-30.3686	-30.8601	-3.36289	2218.66	3.00138	0.491498	0.0437302	0.447768
37.6912	-26.0851	-26.0828	-2.22966	1661.18	2.99931	-0.00231889	1.00661e-06	0.0043937		74.2784	-47.4611	-47.412	-5.07025	2956.44	3.001	-0.0491021	4.55777e-05	0.172226	0.172272	-0.223595		45.1072	-32.6611	-32.0876	-3.22984	2106.15	2.99931	-0.573569	5.78947e-05	-0.573627		61.9988	-30.34	-30.8509	-3.35934	2219.66	3.00151	0.510884	0.0450139	0.46587
37.7079	-26.0873	-26.0819	-2.22965	1662.18	2.99918	-0.00539727	1.02536e-06	0.00247332		74.2951	-47.4542	-47.4073	-5.0692	2957.44	3.001	-0.0468784	4.65841e-05	0.174467	0.174514	-0.223616		45.1272	-32.643	-32.0655	-3.227	2107.35	2.99918	-0.577469	5.97245e-05	-0.577529		62.0155	-30.3124	-30.8417	-3.35589	2220.66	3.00151	0.529272	0.046335	0.482937
37.7246	-26.0902	-26.081	-2.22964	1663.18	2.99918	-0.00919792	1.04445e-06	0.000397416		74.3118	-47.4454	-47.4027	-5.06815	2958.44	3.001	-0.0426822	4.76127e-05	0.176737	0.176785	-0.223663		45.1438	-32.627	-32.0472	-3.22443	2108.35	2.99918	-0.579811	6.12934e-05	-0.579872		62.0322	-30.2839	-30.8325	-3.35236	2221.66	3.00151	0.548595	0.0476948	0.5009
37.7412	-26.0923	-26.08	-2.22964	1664.18	2.99931	-0.0122629	1.06391e-06	-0.0023199		74.3284	-47.4376	-47.3981	-5.06726	2959.44	3.001	-0.039547	4.86641e-05	0.179037	0.179086	-0.221768		45.1605	-32.6108	-32.0288	-3.22196	2109.35	2.99918	-0.581985	6.29032e-05	-0.582048		62.0488	-30.2539	-30.8232	-3.34857	2222.66	3.00164	0.56939	0.0490945	0.520295
37.7579	-26.0935	-26.0791	-2.22964	1665.18	2.99931	-0.0143531	1.08371e-06	-0.0053983		74.3451	-47.4301	-47.3934	-5.0665	2960.44	3.001	-0.0366421	4.97385e-05	0.181366	0.181416	-0.220963		45.1772	-32.5949	-32.0105	-3.21956	2110.35	2.99918	-0.584478	6.4555e-05	-0.584543		62.0655	-30.2255	-30.814	-3.34491	2223.66	3.00151	0.588497	0.0505351	0.537962
37.7746	-26.0948	-26.0782	-2.22963	1666.18	2.99918	-0.0165839	1.10388e-06	-0.00919896		74.3618	-47.4239	-47.3888	-5.06576	2961.44	3.001	-0.0350948	5.08365e-05	0.183726	0.183776	-0.220419		45.1938	-32.5774	-31.9921	-3.21698	2111.35	2.99918	-0.585239	6.62498e-05	-0.585305		62.0822	-30.199	-30.8048	-3.3415	2224.66	3.00151	0.605791	0.052018	0.553773
37.7912	-26.0968	-26.0773	-2.22961	1667.18	2.99931	-0.0195272	1.12443e-06	-0.0122639		74.3784	-47.4194	-47.3841	-5.06504	2962.44	3.001	-0.0352865	5.19588e-05	0.186115	0.186167	-0.221262		45.2105	-32.5587	-31.9738	-3.21425	2112.35	2.99918	-0.584982	6.79892e-05	-0.58505		62.0988	-30.1741	-30.7956	-3.33829	2225.66	3.00151	0.621481	0.0535442	0.567936
37.8079	-26.0987	-26.0764	-2.22958	1668.18	2.99931	-0.0223434	1.14536e-06	-0.0143542		74.3951	-47.4139	-47.3795	-5.06433	2963.44	3.001	-0.0344283	5.31057e-05	0.188536	0.188589	-0.223876		45.2272	-32.541	-31.9554	-3.21169	2113.35	2.99931	-0.585642	6.97742e-05	-0.585711		62.1155	-30.1496	-30.7864	-3.33513	2226.66	3.00151	0.636766	0.0551148	0.581651
37.8246	-26.1002	-26.0754	-2.22957	1669.18	2.99931	-0.0247821	1.16668e-06	-0.016585		74.4118	-47.4074	-47.3749	-5.0636	2964.44	3.00113	-0.0325522	5.42778e-05	0.190988	0.191042	-0.225471		45.2438	-32.5244	-31.937	-3.20932	2114.35	2.99918	-0.587323	7.16059e-05	-0.587394		62.1322	-30.1225	-30.7771	-3.33163	2227.66	3.00151	0.654668	0.0567313	0.597937
37.8446	-26.1026	-26.0743	-2.22956	1670.38	2.99931	-0.0282571	1.19278e-06	-0.0195283		74.4284	-47.4009	-47.3702	-5.06278	2965.44	3.00113	-0.030682	5.54755e-05	0.193471	0.193527	-0.226079		45.2605	-32.5087	-31.9187	-3.20706	2115.35	2.99918	-0.589965	7.34855e-05	-0.590039		62.1488	-30.0922	-30.7679	-3.32759	2228.66	3.00151	0.675777	0.0583949	0.617382
37.8612	-26.1051	-26.0734	-2.22956	1671.38	2.99931	-0.0317276	1.21497e-06	-0.0223445		74.4451	-47.3954	-47.3656	-5.06188	2966.44	3.00113	-0.0297615	5.66996e-05	0.195987	0.196043	-0.226725		45.2772	-32.495	-31.9003	-3.20492	2116.35	2.99931	-0.594664	7.54142e-05	-0.594739		62.1655	-30.0574	-30.7587	-3.32295	2229.66	3.00164	0.701286	0.0601073	0.641179
37.8779	-26.1078	-26.0725	-2.22955	1672.38	2.99931	-0.0352752	1.23757e-06	-0.0247833		74.4618	-47.3896	-47.361	-5.06102	2967.44	3.00113	-0.0286283	5.79507e-05	0.198535	0.198593	-0.228354		45.2938	-32.4815	-31.882	-3.2028	2117.35	2.99918	-0.599555	7.73933e-05	-0.599632		62.1822	-30.0211	-30.7495	-3.31817	2230.66	3.00151	0.728435	0.0618698	0.666565
37.8946	-26.1096	-26.0716	-2.22955	1673.38	2.99918	-0.0380673	1.2606e-06	-0.0282583		74.4784	-47.383	-47.3563	-5.06024	2968.44	3.001	-0.0266873	5.92293e-05	0.201116	0.201175	-0.229803		45.3105	-32.4676	-31.8636	-3.20066	2118.35	2.99918	-0.60401	7.94239e-05	-0.60409		62.1988	-29.986	-30.7403	-3.31357	2231.66	3.00151	0.754278	0.0636835	0.690594
37.9112	-26.1116	-26.0706	-2.22955	1674.38	2.99931	-0.0409933	1.28404e-06	-0.0317289		74.4984	-47.3758	-47.3507	-5.05929	2969.64	3.00113	-0.0250474	6.0536e-05	0.20373	0.203791	-0.230478		45.3272	-32.4537	-31.8453	-3.19845	2119.35	2.99918	-0.608453	8.15075e-05	-0.608535		62.2155	-29.95	-30.731	-3.30889	2232.66	3.00151	0.781039	0.0655501	0.715489
37.9279	-26.1142	-26.0697	-2.22954	1675.38	2.99931	-0.0445029	1.30792e-06	-0.0352765		74.5151	-47.3691	-47.3461	-5.05833	2970.64	3.00113	-0.0230136	6.21416e-05	0.206911	0.206973	-0.23202		45.3438	-32.4393	-31.8269	-3.19612	2120.35	2.99918	-0.612438	8.36455e-05	-0.612522		62.2322	-29.9108	-30.7218	-3.30379	2233.66	3.00151	0.810995	0.0674712	0.743524
37.9446	-26.1168	-26.0688	-2.22954	1676.38	2.99918	-0.047983	1.33225e-06	-0.0380686		74.5318	-47.3626	-47.3415	-5.05728	2971.64	3.00113	-0.0211205	6.35121e-05	0.2096	0.209663	-0.232677		45.3605	-32.4233	-31.8086	-3.19367	2121.35	2.99918	-0.614731	8.58395e-05	-0.614817		62.2522	-29.8608	-30.7108	-3.29728	2234.86	3.00164	0.849958	0.0698505	0.780108
37.9612	-26.1194	-26.0679	-2.22954	1677.38	2.99931	-0.0515432	1.35702e-06	-0.0409946		74.5484	-47.3559	-47.3368	-5.05629	2972.64	3.00113	-0.0190465	6.49128e-05	0.212323	0.212388	-0.233509		45.3805	-32.4048	-31.7865	-3.19087	2122.55	2.99918	-0.618265	8.85479e-05	-0.618354		62.2688	-29.8168	-30.7015	-3.29162	2235.86	3.00164	0.884724	0.0718972	0.812827
37.9779	-26.1221	-26.0669	-2.22953	1678.38	2.99931	-0.0551165	1.38225e-06	-0.0445042		74.5651	-47.3475	-47.3322	-5.05543	2973.64	3.00113	-0.0153039	6.63443e-05	0.215082	0.215148	-0.234195		45.3972	-32.3896	-31.7682	-3.18861	2123.55	2.99918	-0.621388	9.08697e-05	-0.621479		62.2855	-29.772	-30.6923	-3.28589	2236.86	3.00164	0.920276	0.0740038	0.846272
37.9945	-26.1238	-26.066	-2.22952	1679.38	2.99918	-0.0577671	1.40794e-06	-0.0479843		74.5818	-47.34	-47.3276	-5.05462	2974.64	3.00113	-0.0124662	6.78071e-05	0.217876	0.217944	-0.233247		45.4138	-32.3746	-31.7498	-3.18632	2124.55	2.99918	-0.624754	9.32525e-05	-0.624848		62.3022	-29.73	-30.6831	-3.28051	2237.86	3.00164	0.953091	0.0761719	0.876919
38.0112	-26.1253	-26.0651	-2.2295	1680.38	2.99931	-0.0601645	1.4341e-06	-0.0515446		74.5984	-47.3333	-47.3229	-5.05374	2975.64	3.00113	-0.0104379	6.9302e-05	0.220706	0.220775	-0.233241		45.4305	-32.3601	-31.7315	-3.18414	2125.55	2.99918	-0.628687	9.56974e-05	-0.628783		62.3188	-29.6904	-30.6739	-3.27547	2238.86	3.00164	0.983461	0.0784033	0.905058
38.0279	-26.126	-26.0642	-2.22947	1681.38	2.99918	-0.061847	1.46075e-06	-0.0551179		74.6151	-47.3278	-47.3183	-5.05283	2976.64	3.00113	-0.00950169	7.08297e-05	0.223572	0.223643	-0.234081		45.4472	-32.3471	-31.7131	-3.18215	2126.55	2.99931	-0.633969	9.82062e-05	-0.634068		62.3355	-29.6518	-30.6647	-3.27051	2239.86	3.00164	1.01287	0.0806999	0.932172
38.0445	-26.1268	-26.0633	-2.22945	1682.38	2.99931	-0.0635637	1.4879e-06	-0.0577685		74.6318	-47.3224	-47.3136	-5.05198	2977.64	3.00113	-0.00874769	7.23912e-05	0.226476	0.226548	-0.23605		45.4638	-32.3346	-31.6947	-3.18026	2127.55	2.99918	-0.639858	0.00010078	-0.639958		62.3521	-29.6137	-30.6554	-3.26563	2240.86	3.00164	1.04175	0.0830633	0.958688
38.0612	-26.1277	-26.0623	-2.22944	1683.38	2.99931	-0.0653211	1.51555e-06	-0.0601659		74.6484	-47.3163	-47.309	-5.05118	2978.64	3.00113	-0.00729434	7.3987e-05	0.229417	0.229491	-0.238239		45.4805	-32.323	-31.6764	-3.17837	2128.55	2.99918	-0.646581	0.000103422	-0.646684		62.3688	-29.5756	-30.6462	-3.26074	2241.86	3.00164	1.07058	0.0854958	0.985088
38.0812	-26.1279	-26.0612	-2.22943	1684.58	2.99931	-0.0666546	1.54941e-06	-0.0618485		74.6651	-47.31	-47.3044	-5.05033	2979.64	3.00113	-0.00562551	7.56177e-05	0.232396	0.232472	-0.239766		45.4972	-32.3104	-31.658	-3.17639	2129.55	2.99918	-0.652386	0.000106132	-0.652492		62.3855	-29.5369	-30.637	-3.25574	2242.86	3.00164	1.10008	0.0879991	1.01208
38.0979	-26.1277	-26.0603	-2.22943	1685.58	2.99918	-0.0673814	1.57819e-06	-0.0635652		74.6818	-47.3023	-47.2997	-5.04926	2980.64	3.00126	-0.00261108	7.72838e-05	0.235412	0.23549	-0.241115		45.5138	-32.2981	-31.6397	-3.17438	2130.55	2.99918	-0.658432	0.000108913	-0.658541		62.4021	-29.497	-30.6278	-3.25061	2243.86	3.00164	1.13075	0.0905758	1.04018
38.1145	-26.1285	-26.0594	-2.22943	1686.58	2.99931	-0.0691052	1.6075e-06	-0.0653226		74.6984	-47.2939	-47.2951	-5.04804	2981.64	3.00126	0.00118605	7.89864e-05	0.238468	0.238547	-0.241158		45.5305	-32.2862	-31.6213	-3.17241	2131.55	2.99918	-0.664828	0.000111767	-0.66494		62.4188	-29.4572	-30.6185	-3.24556	2244.86	3.00164	1.16132	0.0932276	1.06809
38.1312	-26.1294	-26.0585	-2.22942	1687.58	2.99931	-0.0709656	1.63736e-06	-0.0666562		74.7151	-47.285	-47.2904	-5.04682	2982.64	3.00126	0.0053876	8.07267e-05	0.241563	0.241644	-0.240458		45.5471	-32.2754	-31.603	-3.17049	2132.55	2.99918	-0.672417	0.000114695	-0.672532		62.4355	-29.4171	-30.6093	-3.24049	2245.86	3.00164	1.1922	0.0959566	1.09624
38.1479	-26.1306	-26.0575	-2.22942	1688.58	2.99931	-0.0730436	1.66777e-06	-0.0673829		74.7318	-47.274	-47.2858	-5.0456	2983.64	3.00126	0.0117575	8.2505e-05	0.244698	0.24478	-0.239393		45.5638	-32.2652	-31.5846	-3.16867	2133.55	2.99918	-0.680542	0.000117699	-0.68066		62.4521	-29.3769	-30.6001	-3.23537	2246.86	3.00164	1.22317	0.0987653	1.12441
38.1645	-26.1316	-26.0566	-2.22942	1689.58	2.99931	-0.0750105	1.69874e-06	-0.0691068		74.7484	-47.264	-47.2812	-5.04445	2984.64	3.00126	0.0171618	8.43226e-05	0.247874	0.247958	-0.2362		45.5805	-32.254	-31.5663	-3.16686	2134.55	2.99918	-0.687743	0.000120782	-0.687863		62.4688	-29.3381	-30.5908	-3.23041	2247.86	3.00177	1.25274	0.101656	1.15108
38.1812	-26.1319	-26.0557	-2.22941	1690.58	2.99931	-0.076224	1.73029e-06	-0.0709673		74.7651	-47.2561	-47.2765	-5.04335	2985.64	3.00126	0.0204046	8.618e-05	0.25109	0.251176	-0.234014		45.5971	-32.2415	-31.5479	-3.16492	2135.55	2.99918	-0.693572	0.000123945	-0.693696		62.4855	-29.2999	-30.5816	-3.22556	2248.86	3.00164	1.28172	0.104631	1.17708
38.1979	-26.1326	-26.0548	-2.22941	1691.58	2.99931	-0.0778616	1.76241e-06	-0.0730453		74.7818	-47.2477	-47.2719	-5.04222	2986.64	3.00126	0.0241453	8.8078e-05	0.254347	0.254436	-0.234031		45.6171	-32.2251	-31.5259	-3.16235	2136.75	2.99918	-0.699209	0.00012785	-0.699337		62.5022	-29.2616	-30.5724	-3.22071	2249.86	3.00177	1.31081	0.107693	1.20312
38.2145	-26.1342	-26.0539	-2.22941	1692.58	2.99931	-0.0802987	1.79513e-06	-0.0750122		74.7984	-47.2413	-47.2672	-5.04113	2987.64	3.00113	0.0259183	9.00179e-05	0.257647	0.257737	-0.233592		45.6338	-32.2111	-31.5075	-3.16015	2137.75	2.99918	-0.703621	0.000131197	-0.703752		62.5188	-29.2228	-30.5632	-3.21577	2250.86	3.00177	1.34033	0.110844	1.22949
38.2312	-26.1355	-26.0529	-2.2294	1693.58	2.99931	-0.0825973	1.82845e-06	-0.0762257		74.8184	-47.2323	-47.2617	-5.03987	2988.84	3.00126	0.0293226	9.20002e-05	0.260989	0.261081	-0.235163		45.6505	-32.1992	-31.4892	-3.15816	2138.75	2.99918	-0.709992	0.000134632	-0.710126		62.5355	-29.1844	-30.5539	-3.21084	2251.86	3.00177	1.36948	0.114087	1.25539
38.2479	-26.1365	-26.052	-2.22939	1694.58	2.99931	-0.0844548	1.86239e-06	-0.0778634		74.8351	-47.2227	-47.257	-5.03868	2989.84	3.00126	0.0343252	9.4436e-05	0.265056	0.265151	-0.235828		45.6671	-32.1893	-31.4708	-3.15638	2139.75	2.99918	-0.71844	0.000138156	-0.718579		62.5522	-29.1469	-30.5447	-3.20597	2252.86	3.00177	1.39782	0.117425	1.2804
38.2645	-26.1373	-26.0511	-2.22938	1695.58	2.99931	-0.0862137	1.89695e-06	-0.0803005		74.8518	-47.2131	-47.2524	-5.03733	2990.84	3.00126	0.0393304	9.65149e-05	0.268493	0.26859	-0.234264		45.6838	-32.1788	-31.4525	-3.15464	2140.75	2.99918	-0.726343	0.000141772	-0.726485		62.5688	-29.1067	-30.5355	-3.20089	2253.86	3.00177	1.42876	0.12086	1.3079
38.2812	-26.1375	-26.0502	-2.22938	1696.58	2.99931	-0.0873075	1.93215e-06	-0.0825991		74.8684	-47.2015	-47.2478	-5.03579	2991.84	3.00126	0.0462943	9.86391e-05	0.271974	0.272072	-0.232742		45.7005	-32.1677	-31.4341	-3.15278	2141.75	2.99918	-0.733608	0.000145482	-0.733753		62.5888	-29.0566	-30.5244	-3.1945	2255.06	3.00177	1.4678	0.125114	1.34268
38.2978	-26.1381	-26.0492	-2.22936	1697.58	2.99931	-0.088895	1.968e-06	-0.0844567		74.8851	-47.1893	-47.2431	-5.03432	2992.84	3.00126	0.053839	0.00010081	0.2755	0.275601	-0.229306		45.7171	-32.1554	-31.4158	-3.15069	2142.75	2.99918	-0.73968	0.000149289	-0.73983		62.6055	-29.0145	-30.5151	-3.18907	2256.06	3.00177	1.50064	0.128772	1.37186
38.3145	-26.139	-26.0483	-2.22934	1698.58	2.99931	-0.0906608	2.00452e-06	-0.0862156		74.9018	-47.1785	-47.2385	-5.03305	2993.84	3.00126	0.0599628	0.000103029	0.279072	0.279175	-0.225336		45.7338	-32.1413	-31.3974	-3.14846	2143.75	2.99918	-0.743877	0.000153195	-0.74403		62.6222	-28.9706	-30.5059	-3.18339	2257.06	3.00177	1.53528	0.132538	1.40274
38.3345	-26.1395	-26.0472	-2.22933	1699.78	2.99931	-0.092315	2.04923e-06	-0.0873095		74.9184	-47.1693	-47.2338	-5.03191	2994.84	3.00126	0.0645266	0.000105296	0.282689	0.282794	-0.222831		45.7504	-32.128	-31.379	-3.1464	2144.75	2.99918	-0.748971	0.000157203	-0.749128		62.6388	-28.9277	-30.4967	-3.17787	2258.06	3.00177	1.56898	0.136413	1.43256
38.3512	-26.1396	-26.0463	-2.22932	1700.78	2.99918	-0.0932708	2.08724e-06	-0.088897		74.9351	-47.1618	-47.2292	-5.0308	2995.84	3.00126	0.0674238	0.000107613	0.286353	0.28646	-0.221934		45.7671	-32.1149	-31.3607	-3.1444	2145.75	2.99931	-0.754217	0.000161315	-0.754378		62.6555	-28.8843	-30.4874	-3.17227	2259.06	3.00177	1.60315	0.140401	1.46274
38.3678	-26.1405	-26.0454	-2.22932	1701.78	2.99931	-0.0950757	2.12595e-06	-0.0906628		74.9518	-47.1537	-47.2246	-5.02975	2996.84	3.00126	0.0708321	0.000109981	0.290064	0.290174	-0.22275		45.7838	-32.1007	-31.3423	-3.14235	2146.75	2.99931	-0.758325	0.000165535	-0.758491		62.6722	-28.8379	-30.4782	-3.16634	2260.06	3.00177	1.6403	0.144505	1.49579
38.3845	-26.1416	-26.0445	-2.22932	1702.78	2.99931	-0.0971896	2.16538e-06	-0.092317		74.9684	-47.1459	-47.2199	-5.02876	2997.84	3.00126	0.0740271	0.000112401	0.293823	0.293935	-0.223103		45.8004	-32.0881	-31.324	-3.1404	2147.75	2.99931	-0.764092	0.000169865	-0.764262		62.6888	-28.7892	-30.4689	-3.16002	2261.06	3.00177	1.67976	0.148729	1.53103
38.4012	-26.143	-26.0435	-2.22931	1703.78	2.99931	-0.0994787	2.20553e-06	-0.0932728		74.9851	-47.1379	-47.2153	-5.02767	2998.84	3.00126	0.077336	0.000114873	0.297629	0.297744	-0.223717		45.8171	-32.0764	-31.3056	-3.13857	2148.75	2.99931	-0.770733	0.000174307	-0.770907		62.7055	-28.7373	-30.4597	-3.15338	2262.06	3.00177	1.72234	0.153075	1.56926
38.4178	-26.1446	-26.0426	-2.2293	1704.78	2.99931	-0.101948	2.24642e-06	-0.0950778		75.0018	-47.1291	-47.2106	-5.02643	2999.84	3.00138	0.0815557	0.0001174	0.301484	0.301601	-0.224265		45.8338	-32.0652	-31.2873	-3.13688	2149.75	2.99931	-0.777934	0.000178866	-0.778113		62.7222	-28.6842	-30.4504	-3.14661	2263.06	3.00177	1.76627	0.157548	1.60872
38.4345	-26.1455	-26.0417	-2.22928	1705.78	2.99931	-0.103848	2.28806e-06	-0.0971917		75.0185	-47.1214	-47.206	-5.02525	3000.84	3.00126	0.0845904	0.000119982	0.305389	0.305509	-0.223954		45.8504	-32.0568	-31.2689	-3.13533	2150.75	2.99931	-0.787886	0.000183543	-0.78807		62.7388	-28.6326	-30.4412	-3.13996	2264.06	3.00177	1.80864	0.162151	1.64649
38.4512	-26.1462	-26.0408	-2.22925	1706.78	2.99931	-0.105398	2.33047e-06	-0.0994809		75.0351	-47.1139	-47.2014	-5.02423	3001.84	3.00138	0.0874512	0.000122621	0.309345	0.309468	-0.224877		45.8704	-32.046	-31.2469	-3.13344	2151.95	2.99931	-0.799131	0.000189317	-0.79932		62.7555	-28.5835	-30.4319	-3.13358	2265.06	3.0019	1.84848	0.166889	1.68159
38.4678	-26.1466	-26.0398	-2.22922	1707.78	2.99931	-0.106799	2.37366e-06	-0.10195		75.0518	-47.1061	-47.1967	-5.02323	3002.84	3.00138	0.0906531	0.000125317	0.313351	0.313476	-0.226025		45.8871	-32.0366	-31.2285	-3.13178	2152.95	2.99918	-0.808043	0.000194267	-0.808238		62.7722	-28.5374	-30.4227	-3.12765	2266.06	3.0019	1.88527	0.171765	1.71351
38.4845	-26.1471	-26.0389	-2.22919	1708.78	2.99931	-0.108194	2.41765e-06	-0.10385		75.0684	-47.0991	-47.1921	-5.02211	3003.84	3.00126	0.0929608	0.000128072	0.317408	0.317536	-0.226883		45.9038	-32.0267	-31.2102	-3.13003	2153.95	2.99931	-0.816526	0.000199344	-0.816725		62.7888	-28.4923	-30.4134	-3.12189	2267.06	3.0019	1.92111	0.176781	1.74433
38.5012	-26.1472	-26.038	-2.22917	1709.78	2.99931	-0.109245	2.46246e-06	-0.1054		75.0851	-47.0902	-47.1874	-5.02082	3004.84	3.00138	0.0972017	0.000130887	0.321517	0.321648	-0.228687		45.9204	-32.0151	-31.1918	-3.12808	2154.95	2.99931	-0.823306	0.000204554	-0.823511		62.8055	-28.4408	-30.4042	-3.1153	2268.06	3.00035	1.96339	0.181943	1.78144
38.5178	-26.1469	-26.0371	-2.22914	1710.78	2.99931	-0.109788	2.50809e-06	-0.106802		75.1018	-47.0796	-47.1828	-5.01941	3005.84	3.00138	0.103217	0.000133764	0.325679	0.325812	-0.228611		45.9371	-32.0031	-31.1735	-3.12598	2155.95	2.99918	-0.829601	0.000209899	-0.829811		62.8222	-28.3819	-30.3949	-3.10766	2269.06	3.00035	2.01306	0.187256	1.8258
38.5345	-26.1465	-26.0362	-2.22912	1711.78	2.99931	-0.110315	2.55456e-06	-0.108196		75.1184	-47.0677	-47.1782	-5.01794	3006.84	3.00138	0.110459	0.000136704	0.329894	0.33003	-0.226813		45.9538	-31.9897	-31.1551	-3.12374	2156.95	2.99931	-0.834551	0.000215384	-0.834766		62.8388	-28.3219	-30.3857	-3.0998	2270.06	3.00035	2.0638	0.192723	1.87107
38.5512	-26.1466	-26.0352	-2.22911	1712.78	2.99931	-0.111366	2.60189e-06	-0.109248		75.1384	-47.0523	-47.1726	-5.01611	3008.04	3.00138	0.120288	0.000139708	0.334163	0.334303	-0.223844		45.9704	-31.9748	-31.1368	-3.12141	2157.95	2.99931	-0.838035	0.000221012	-0.838256		62.8555	-28.2665	-30.3764	-3.09275	2271.06	3.00035	2.1099	0.19835	1.91155
38.5712	-26.1471	-26.0341	-2.22908	1713.98	2.99918	-0.112985	2.65984e-06	-0.109791		75.1551	-47.0396	-47.168	-5.01462	3009.04	3.00138	0.128353	0.0001434	0.339358	0.339502	-0.219213		45.9871	-31.9605	-31.1184	-3.11918	2158.95	2.99918	-0.842149	0.000226785	-0.842376		62.8722	-28.218	-30.3672	-3.08664	2272.06	3.00035	2.14917	0.20414	1.94503
38.5879	-26.1483	-26.0332	-2.22907	1714.98	2.99931	-0.115106	2.70912e-06	-0.110318		75.1718	-47.0277	-47.1633	-5.01324	3010.04	3.00138	0.135573	0.000146551	0.343749	0.343895	-0.215543		46.0038	-31.9459	-31.1	-3.11691	2159.95	2.99931	-0.84583	0.000232709	-0.846063		62.8888	-28.1742	-30.3579	-3.08106	2273.06	3.00035	2.18372	0.210098	1.97362
38.6045	-26.1496	-26.0323	-2.22906	1715.98	2.99931	-0.117308	2.75929e-06	-0.111368		75.1884	-47.0169	-47.1587	-5.01205	3011.04	3.00138	0.141755	0.000149771	0.348196	0.348346	-0.212773		46.0204	-31.9315	-31.0817	-3.11466	2160.95	2.99918	-0.849819	0.000238787	-0.850058		62.9055	-28.1295	-30.3486	-3.07523	2274.06	3.00048	2.21918	0.21623	2.00295
38.6212	-26.1507	-26.0314	-2.22906	1716.98	2.99931	-0.119326	2.81039e-06	-0.112987		75.2051	-47.0084	-47.154	-5.01097	3012.04	3.00138	0.145673	0.000153062	0.352701	0.352854	-0.211099		46.0371	-31.9184	-31.0633	-3.1125	2161.95	2.99931	-0.855096	0.000245023	-0.855341		62.9222	-28.0812	-30.3394	-3.06903	2275.06	3.00035	2.2582	0.22254	2.03566
38.6379	-26.1522	-26.0304	-2.22904	1717.98	2.99931	-0.121769	2.86244e-06	-0.115109		75.2218	-47.0005	-47.1494	-5.00994	3013.04	3.00138	0.148919	0.000156424	0.357263	0.35742	-0.211746		46.0538	-31.9061	-31.045	-3.1104	2162.95	2.99918	-0.861121	0.000251422	-0.861373		62.9388	-28.0332	-30.3301	-3.06286	2276.06	3.00035	2.29691	0.229033	2.06788
38.6545	-26.1543	-26.0295	-2.22902	1718.98	2.99931	-0.124772	2.91544e-06	-0.117311		75.2385	-46.9934	-47.1448	-5.00894	3014.04	3.00138	0.15137	0.00015986	0.361884	0.362044	-0.213125		46.0704	-31.8939	-31.0266	-3.10839	2163.95	2.99931	-0.867321	0.000257987	-0.867579		62.9555	-27.9846	-30.3208	-3.05664	2277.06	3.00035	2.33628	0.235714	2.10056
38.6712	-26.1565	-26.0286	-2.229	1719.98	2.99918	-0.127932	2.96941e-06	-0.119329		75.2551	-46.9868	-47.1401	-5.00794	3015.04	3.00138	0.153282	0.000163372	0.366565	0.366728	-0.215358		46.0871	-31.8818	-31.0083	-3.10643	2164.95	2.99918	-0.873513	0.000264723	-0.873778		62.9722	-27.9343	-30.3116	-3.05017	2278.06	3.00035	2.37725	0.242591	2.13466
38.6879	-26.1595	-26.0277	-2.22898	1720.98	2.99931	-0.131811	3.02438e-06	-0.121771		75.2718	-46.9795	-47.1355	-5.00674	3016.04	3.00138	0.155945	0.000166959	0.371304	0.371471	-0.218189		46.1071	-31.8668	-30.9862	-3.10401	2166.15	2.99931	-0.880571	0.000273037	-0.880844		62.9888	-27.8839	-30.3023	-3.0437	2279.06	3.00035	2.41845	0.249667	2.16878
38.7045	-26.1616	-26.0267	-2.22895	1721.98	2.99918	-0.134829	3.08035e-06	-0.124775		75.2884	-46.9701	-47.1308	-5.00529	3017.04	3.00138	0.160792	0.000170625	0.376104	0.376275	-0.22033		46.1237	-31.8531	-30.9679	-3.1018	2167.15	2.99918	-0.885222	0.000280164	-0.885502		63.0055	-27.8333	-30.293	-3.0372	2280.06	3.00035	2.45977	0.256948	2.20282
38.7212	-26.1635	-26.0258	-2.22891	1722.98	2.99918	-0.137638	3.13735e-06	-0.127935		75.3051	-46.9584	-47.1262	-5.0037	3018.04	3.00138	0.167826	0.000174371	0.380966	0.38114	-0.220348		46.1404	-31.8398	-30.9495	-3.09963	2168.15	2.99931	-0.890274	0.000287477	-0.890562		63.0222	-27.7803	-30.2838	-3.03042	2281.06	3.00048	2.50348	0.264441	2.23904
38.7379	-26.1658	-26.0249	-2.22885	1723.98	2.99931	-0.140848	3.1954e-06	-0.131814		75.3218	-46.9442	-47.1216	-5.002	3019.04	3.00138	0.177329	0.000178199	0.385889	0.386068	-0.218242		46.1571	-31.8277	-30.9312	-3.09764	2169.15	2.99931	-0.896521	0.000294981	-0.896816		63.0422	-27.7151	-30.2726	-3.02203	2282.26	3.00048	2.55753	0.273722	2.28381
38.7545	-26.168	-26.024	-2.22878	1724.98	2.99931	-0.144027	3.25452e-06	-0.134833		75.3384	-46.9294	-47.1169	-5.00007	3020.04	3.00138	0.187514	0.00018211	0.390875	0.391057	-0.213728		46.1738	-31.8159	-30.9128	-3.09581	2170.15	2.99918	-0.903128	0.000302679	-0.90343		63.0588	-27.6604	-30.2633	-3.01493	2283.26	3.00048	2.60292	0.281702	2.32122
38.7712	-26.1695	-26.0231	-2.22872	1725.98	2.99931	-0.146422	3.31473e-06	-0.137642		75.3551	-46.914	-47.1123	-4.99821	3021.04	3.00138	0.198271	0.000186107	0.395926	0.396112	-0.208598		46.1904	-31.8047	-30.8945	-3.09391	2171.15	2.99931	-0.910236	0.000310576	-0.910547		63.0755	-27.6026	-30.2541	-3.00751	2284.26	3.00048	2.65148	0.289913	2.36157
38.7879	-26.1705	-26.0221	-2.22867	1726.98	2.99931	-0.148371	3.37604e-06	-0.140851		75.3718	-46.9002	-47.1077	-4.99656	3022.04	3.00151	0.207449	0.000190191	0.401041	0.401232	-0.20296		46.2071	-31.7916	-30.8761	-3.09176	2172.15	2.99931	-0.915497	0.000318679	-0.915816		63.0922	-27.5418	-30.2448	-2.99974	2285.26	3.00048	2.70295	0.298364	2.40459
38.8045	-26.1713	-26.0212	-2.22862	1727.98	2.99931	-0.150047	3.43848e-06	-0.144031		75.3884	-46.8876	-47.103	-4.99513	3023.04	3.00138	0.215375	0.000194366	0.406223	0.406417	-0.198969		46.2237	-31.7779	-30.8577	-3.08954	2173.15	2.99931	-0.920115	0.000326993	-0.920442		63.1088	-27.4823	-30.2355	-2.99198	2286.26	3.00048	2.75322	0.30706	2.44616
38.8245	-26.1727	-26.0201	-2.22854	1729.18	2.99931	-0.152625	3.51492e-06	-0.146425		75.4051	-46.8751	-47.0984	-4.99369	3024.04	3.00138	0.223306	0.00019863	0.41147	0.411668	-0.196293		46.2404	-31.7642	-30.8394	-3.08732	2174.15	2.99931	-0.924831	0.000335522	-0.925166		63.1255	-27.4186	-30.2262	-2.98377	2287.26	3.00061	2.80763	0.316008	2.49162
38.8412	-26.1741	-26.0192	-2.22847	1730.18	2.99931	-0.154931	3.57991e-06	-0.148374		75.4218	-46.8645	-47.0937	-4.99231	3025.04	3.00151	0.229206	0.000202989	0.416785	0.416988	-0.193681		46.2571	-31.7491	-30.821	-3.08493	2175.15	2.99931	-0.928083	0.000344273	-0.928427		63.1422	-27.3546	-30.2169	-2.97561	2288.26	3.00048	2.86226	0.325217	2.53704
38.8579	-26.1757	-26.0183	-2.2284	1731.18	2.99918	-0.157474	3.6461e-06	-0.15005		75.4418	-46.8523	-47.0882	-4.99071	3026.24	3.00138	0.235831	0.000207442	0.422168	0.422375	-0.193169		46.2737	-31.733	-30.8027	-3.08244	2176.15	2.99931	-0.930352	0.000353252	-0.930705		63.1589	-27.2936	-30.2076	-2.96768	2289.26	3.00048	2.91397	0.334691	2.57928
38.8745	-26.1771	-26.0173	-2.22835	1732.18	2.99931	-0.159776	3.7135e-06	-0.152628		75.4584	-46.8411	-47.0835	-4.98932	3027.24	3.00151	0.242385	0.000212915	0.428718	0.428931	-0.1931		46.2904	-31.7176	-30.7843	-3.08007	2177.15	2.99931	-0.933261	0.000362464	-0.933623		63.1755	-27.23	-30.1983	-2.9595	2290.26	3.00035	2.96826	0.344441	2.62382
38.8912	-26.1781	-26.0164	-2.2283	1733.18	2.99931	-0.161715	3.78214e-06	-0.154935		75.4751	-46.8302	-47.0789	-4.9879	3028.24	3.00151	0.248664	0.000217585	0.434253	0.434471	-0.192086		46.3071	-31.7014	-30.766	-3.07766	2178.15	2.99918	-0.935403	0.000371914	-0.935775		63.1922	-27.167	-30.189	-2.95135	2291.26	3.00048	3.022	0.354475	2.66753
38.9079	-26.1793	-26.0155	-2.22824	1734.18	2.99931	-0.163837	3.85203e-06	-0.157478		75.4918	-46.8197	-47.0742	-4.98647	3029.24	3.00138	0.254578	0.000222358	0.439859	0.440082	-0.191418		46.3237	-31.6837	-30.7476	-3.07505	2179.15	2.99931	-0.936103	0.000381611	-0.936485		63.2089	-27.1062	-30.1797	-2.94347	2292.26	3.00048	3.07344	0.364799	2.70864
38.9245	-26.181	-26.0146	-2.22815	1735.18	2.99931	-0.166382	3.9232e-06	-0.15978		75.5084	-46.8079	-47.0696	-4.98496	3030.24	3.00151	0.261662	0.000227234	0.445538	0.445765	-0.191186		46.3404	-31.6652	-30.7292	-3.0723	2180.15	2.99918	-0.935962	0.00039156	-0.936353		63.2255	-27.044	-30.1704	-2.93539	2293.26	3.00048	3.12638	0.375422	2.75096
38.9412	-26.182	-26.0137	-2.22806	1736.18	2.99931	-0.168317	3.99569e-06	-0.161718		75.5251	-46.795	-47.0651	-4.9833	3031.24	3.00151	0.270062	0.000232217	0.451288	0.45152	-0.189858		46.3604	-31.643	-30.7072	-3.06904	2181.35	2.99931	-0.935769	0.00040384	-0.936173		63.2422	-26.9787	-30.1611	-2.92689	2294.26	3.00048	3.18233	0.386353	2.79598
38.9579	-26.1829	-26.0127	-2.228	1737.18	2.99931	-0.170171	4.06952e-06	-0.163841		75.5418	-46.7829	-47.0605	-4.98167	3032.24	3.00151	0.277634	0.000237309	0.457112	0.457349	-0.187287		46.3771	-31.6251	-30.6888	-3.06643	2182.35	2.99931	-0.936276	0.000414367	-0.93669		63.2589	-26.9126	-30.1518	-2.9182	2295.26	3.00061	3.23916	0.397602	2.84156
38.9745	-26.1834	-26.0118	-2.22794	1738.18	2.99918	-0.171585	4.14469e-06	-0.166386		75.5584	-46.7704	-47.056	-4.98	3033.24	3.00151	0.285567	0.000242512	0.46301	0.463252	-0.185618		46.3938	-31.607	-30.6705	-3.06375	2183.35	2.99918	-0.936536	0.000425166	-0.936961		63.2755	-26.8424	-30.1424	-2.90909	2296.26	3.00048	3.30006	0.409174	2.89088
38.9912	-26.1841	-26.0109	-2.2279	1739.18	2.99931	-0.173236	4.22126e-06	-0.168321		75.5751	-46.7563	-47.0514	-4.97831	3034.24	3.00151	0.295155	0.000247828	0.468984	0.469231	-0.183664		46.4104	-31.5888	-30.6521	-3.06097	2184.35	2.99931	-0.936632	0.000436247	-0.937068		63.2922	-26.7671	-30.1331	-2.89928	2297.26	3.00048	3.36599	0.421082	2.94491
39.0079	-26.1851	-26.01	-2.22785	1740.18	2.99931	-0.175082	4.29922e-06	-0.170175		75.5918	-46.7433	-47.0469	-4.9767	3035.24	3.00151	0.303569	0.000253261	0.475034	0.475287	-0.180132		46.4271	-31.5703	-30.6338	-3.05817	2185.35	2.99918	-0.93654	0.000447615	-0.936987		63.3089	-26.6866	-30.1238	-2.88883	2298.26	3.00061	3.43722	0.433335	3.00388
39.0245	-26.1863	-26.009	-2.22781	1741.18	2.99931	-0.177275	4.37863e-06	-0.171589		75.6084	-46.7296	-47.0424	-4.97502	3036.24	3.00151	0.312808	0.000258811	0.481161	0.48142	-0.177851		46.4438	-31.5525	-30.6154	-3.05545	2186.35	2.99931	-0.937129	0.000459279	-0.937588		63.3255	-26.6028	-30.1145	-2.87795	2299.26	3.00061	3.51166	0.445943	3.06572
39.0412	-26.1878	-26.0081	-2.22778	1742.18	2.99931	-0.179708	4.45949e-06	-0.17324		75.6251	-46.7151	-47.0379	-4.97328	3037.24	3.00151	0.322728	0.000264483	0.487366	0.487631	-0.174823		46.4604	-31.5351	-30.597	-3.05272	2187.35	2.99931	-0.938023	0.000471245	-0.938494		63.3422	-26.5193	-30.1052	-2.86719	2300.26	3.00061	3.58588	0.458916	3.12696
39.0612	-26.1904	-26.007	-2.22774	1743.38	2.99931	-0.183378	4.55849e-06	-0.175087		75.6418	-46.7025	-47.0333	-4.97159	3038.24	3.00151	0.330787	0.000270279	0.493652	0.493922	-0.171194		46.4771	-31.5175	-30.5787	-3.04992	2188.35	2.99918	-0.938802	0.000483522	-0.939285		63.3589	-26.4379	-30.0958	-2.85671	2301.26	3.00061	3.65797	0.472266	3.1857
39.0779	-26.1928	-26.0061	-2.2277	1744.38	2.99931	-0.186655	4.64265e-06	-0.17728		75.6585	-46.6889	-47.0288	-4.96997	3039.24	3.00151	0.339952	0.000276202	0.500018	0.500294	-0.169506		46.4938	-31.4996	-30.5603	-3.04706	2189.35	2.99931	-0.939231	0.000496117	-0.939727		63.3755	-26.3598	-30.0865	-2.84664	2302.26	3.00061	3.72672	0.486003	3.24072
39.0945	-26.1951	-26.0052	-2.22766	1745.38	2.99931	-0.189947	4.72834e-06	-0.179713		75.6751	-46.6765	-47.0243	-4.96846	3040.24	3.00151	0.347833	0.000282254	0.506465	0.506747	-0.166795		46.5104	-31.4807	-30.542	-3.04399	2190.35	2.99918	-0.938769	0.000509037	-0.939278		63.3922	-26.2832	-30.0771	-2.83677	2303.26	3.00061	3.7939	0.500137	3.29377
39.1112	-26.1975	-26.0043	-2.22762	1746.38	2.99931	-0.193202	4.8156e-06	-0.183383		75.6918	-46.6637	-47.0198	-4.96688	3041.24	3.00164	0.356054	0.000288439	0.512994	0.513283	-0.16545		46.5271	-31.4598	-30.5236	-3.04066	2191.35	2.99918	-0.936146	0.000522291	-0.936668		63.4089	-26.2091	-30.0678	-2.82724	2304.26	3.00061	3.85875	0.514681	3.34407
39.1279	-26.1998	-26.0033	-2.22756	1747.38	2.99931	-0.196473	4.90446e-06	-0.18666		75.7085	-46.6508	-47.0153	-4.96515	3042.24	3.00151	0.364429	0.000294757	0.519606	0.519901	-0.163847		46.5438	-31.4363	-30.5052	-3.03696	2192.35	2.99931	-0.931024	0.000535889	-0.93156		63.4255	-26.1356	-30.0585	-2.81773	2305.26	3.00061	3.92287	0.529645	3.39323
39.1445	-26.2011	-26.0024	-2.22749	1748.38	2.99931	-0.198671	4.99495e-06	-0.189952		75.7251	-46.6373	-47.0107	-4.96338	3043.24	3.00151	0.373413	0.000301213	0.526303	0.526604	-0.162175		46.5604	-31.4117	-30.4869	-3.03298	2193.35	2.99918	-0.924766	0.000549838	-0.925316		63.4422	-26.0589	-30.0491	-2.80783	2306.26	3.00061	3.99023	0.545043	3.44518
39.1612	-26.2016	-26.0015	-2.22744	1749.38	2.99931	-0.200129	5.08711e-06	-0.193206		75.7418	-46.6232	-47.0062	-4.96142	3044.24	3.00164	0.382992	0.000307811	0.533086	0.533393	-0.15998		46.5771	-31.3842	-30.4685	-3.02875	2194.35	2.99931	-0.915663	0.00056415	-0.916227		63.4589	-25.9828	-30.0397	-2.79798	2307.26	3.00061	4.05694	0.560888	3.49605
39.1779	-26.2027	-26.0006	-2.22739	1750.38	2.99944	-0.202114	5.18095e-06	-0.196478		75.7618	-46.6049	-47.0008	-4.95908	3045.44	3.00164	0.395936	0.000314552	0.539955	0.54027	-0.157278		46.5971	-31.3513	-30.4465	-3.02381	2195.55	2.99918	-0.90481	0.000581815	-0.905391		63.4755	-25.9076	-30.0304	-2.78819	2308.26	3.00061	4.12276	0.577189	3.54557
39.1945	-26.2034	-25.9996	-2.22733	1751.38	2.99931	-0.203752	5.27652e-06	-0.198676		75.7785	-46.5887	-46.9963	-4.95711	3046.44	3.00164	0.407651	0.000322836	0.548313	0.548636	-0.1527		46.6138	-31.325	-30.4282	-3.01987	2196.55	2.99931	-0.896891	0.000596954	-0.897488		63.4922	-25.8315	-30.021	-2.77834	2309.26	3.00061	4.18949	0.593963	3.59553
39.2112	-26.2045	-25.9987	-2.22729	1752.38	2.99931	-0.205755	5.37385e-06	-0.200134		75.7951	-46.5721	-46.9918	-4.95502	3047.44	3.00164	0.419754	0.000329905	0.555376	0.555706	-0.148056		46.6304	-31.297	-30.4098	-3.01572	2197.55	2.99931	-0.887212	0.000612487	-0.887825		63.5089	-25.7552	-30.0117	-2.76849	2310.26	3.00061	4.25645	0.611221	3.64522
39.2279	-26.2056	-25.9978	-2.22725	1753.38	2.99931	-0.207755	5.47294e-06	-0.202119		75.8118	-46.5554	-46.9873	-4.95284	3048.44	3.00151	0.431874	0.000337127	0.562529	0.562866	-0.143112		46.6471	-31.2701	-30.3914	-3.01167	2198.55	2.99931	-0.878654	0.000628422	-0.879282		63.5255	-25.6777	-30.0023	-2.75845	2311.26	3.00061	4.3246	0.628977	3.69562
39.2445	-26.2062	-25.9969	-2.2272	1754.38	2.99931	-0.209365	5.57386e-06	-0.203757		75.8285	-46.5373	-46.9828	-4.95061	3049.44	3.00164	0.445503	0.000344507	0.569773	0.570117	-0.138244		46.6638	-31.2427	-30.3731	-3.0076	2199.55	2.99918	-0.869648	0.000644769	-0.870293		63.5422	-25.5943	-29.9929	-2.7477	2312.26	3.00061	4.39862	0.647246	3.75137
39.2612	-26.2076	-25.996	-2.22715	1755.38	2.99931	-0.211679	5.67664e-06	-0.20576		75.8451	-46.5204	-46.9783	-4.9485	3050.44	3.00151	0.45794	0.000352049	0.577111	0.577463	-0.13196		46.6804	-31.2146	-30.3547	-3.00354	2200.55	2.99931	-0.859909	0.000661541	-0.86057		63.5622	-25.4899	-29.9817	-2.73423	2313.46	3.00061	4.49177	0.669871	3.8219
39.2778	-26.2101	-25.995	-2.22711	1756.38	2.99931	-0.215061	5.7813e-06	-0.207761		75.8618	-46.5039	-46.9739	-4.9464	3051.44	3.00164	0.469956	0.000359755	0.584542	0.584901	-0.126961		46.6971	-31.1876	-30.3364	-2.99952	2201.55	2.99918	-0.851267	0.000678746	-0.851945		63.5789	-25.4055	-29.9723	-2.72332	2314.46	3.00074	4.56674	0.689325	3.87741
39.2945	-26.2116	-25.9941	-2.22707	1757.38	2.99931	-0.217537	5.88787e-06	-0.209371		75.8785	-46.4875	-46.9694	-4.94425	3052.44	3.00164	0.48191	0.000367628	0.592066	0.592434	-0.122478		46.7138	-31.1616	-30.318	-2.99559	2202.55	2.99931	-0.843588	0.000696398	-0.844285		63.5955	-25.3205	-29.9629	-2.71235	2315.46	3.00061	4.6424	0.70934	3.93306
39.3145	-26.2136	-25.993	-2.22702	1758.58	2.99931	-0.220585	6.01835e-06	-0.211685		75.8952	-46.4718	-46.9649	-4.94213	3053.44	3.00164	0.493067	0.000375673	0.599688	0.600064	-0.118153		46.7304	-31.1364	-30.2997	-2.99181	2203.55	2.99931	-0.836726	0.000714507	-0.83744		63.6122	-25.2333	-29.9535	-2.70109	2316.46	3.00074	4.72015	0.729936	3.99021
39.3312	-26.215	-25.9921	-2.22699	1759.58	2.99931	-0.222927	6.12926e-06	-0.215066		75.9118	-46.4544	-46.9604	-4.93988	3054.44	3.00164	0.506058	0.000383894	0.607407	0.607791	-0.114723		46.7471	-31.1125	-30.2813	-2.98827	2204.55	2.99931	-0.831168	0.000733085	-0.831901		63.6289	-25.1466	-29.9441	-2.68983	2317.46	3.00061	4.79752	0.751124	4.0464
39.3478	-26.2168	-25.9912	-2.22695	1760.58	2.99931	-0.225645	6.24221e-06	-0.217543		75.9285	-46.4348	-46.9559	-4.93737	3055.44	3.00164	0.521154	0.000392293	0.615223	0.615615	-0.109557		46.7638	-31.0892	-30.2629	-2.98482	2205.55	2.99931	-0.826292	0.000752141	-0.827044		63.6455	-25.0554	-29.9347	-2.67807	2318.46	3.00061	4.87934	0.772924	4.10642
39.3645	-26.2182	-25.9902	-2.22692	1761.58	2.99931	-0.22799	6.35722e-06	-0.220591		75.9452	-46.4131	-46.9515	-4.93453	3056.44	3.00164	0.538358	0.000400874	0.623138	0.623539	-0.102384		46.7804	-31.0657	-30.2446	-2.98125	2206.55	2.99931	-0.821134	0.000771691	-0.821906		63.6622	-24.9597	-29.9253	-2.66571	2319.46	3.00074	4.96558	0.795353	4.17022
39.3812	-26.2197	-25.9893	-2.22688	1762.58	2.99931	-0.230345	6.47434e-06	-0.222933		75.9618	-46.3931	-46.947	-4.93176	3057.44	3.00164	0.553931	0.000409643	0.631154	0.631564	-0.0932065		46.7971	-31.043	-30.2262	-2.97769	2207.55	2.99931	-0.816795	0.00079175	-0.817586		63.6789	-24.8637	-29.9159	-2.65325	2320.46	3.00074	5.05221	0.818429	4.23378
39.3978	-26.2207	-25.9884	-2.22684	1763.58	2.99931	-0.232347	6.5936e-06	-0.225651		75.9785	-46.374	-46.9426	-4.92923	3058.44	3.00164	0.568584	0.000418604	0.639274	0.639692	-0.0857608		46.8138	-31.022	-30.2079	-2.97436	2208.55	2.99931	-0.814171	0.000812328	-0.814983		63.6955	-24.7701	-29.9065	-2.64109	2321.46	3.00061	5.1364	0.842175	4.29422
39.4145	-26.2211	-25.9875	-2.2268	1764.58	2.99931	-0.233627	6.71505e-06	-0.227996		75.9952	-46.3553	-46.9381	-4.92681	3059.44	3.00164	0.582836	0.000427759	0.647496	0.647923	-0.0793395		46.8304	-31.0026	-30.1895	-2.97129	2209.55	2.99931	-0.813116	0.000833437	-0.81395		63.7122	-24.6787	-29.897	-2.6292	2322.46	3.00074	5.2183	0.866606	4.35169
39.4312	-26.2213	-25.9866	-2.22676	1765.58	2.99931	-0.234751	6.83873e-06	-0.230351		76.0118	-46.3383	-46.9337	-4.92443	3060.44	3.00164	0.595328	0.000437113	0.655822	0.656259	-0.0734237		46.8504	-30.9798	-30.1675	-2.96761	2210.75	2.99931	-0.812328	0.000859489	-0.813187		63.7289	-24.5898	-29.8876	-2.61764	2323.46	3.00061	5.29776	0.891741	4.40602
39.4478	-26.2224	-25.9856	-2.22672	1766.58	2.99931	-0.236726	6.96466e-06	-0.232354		76.0285	-46.3189	-46.9292	-4.92185	3061.44	3.00164	0.610281	0.00044667	0.664254	0.6647	-0.069372		46.8671	-30.9589	-30.1491	-2.96434	2211.75	2.99931	-0.809751	0.000881816	-0.810633		63.7455	-24.4986	-29.8782	-2.60577	2324.46	3.00061	5.37954	0.917596	4.46194
39.4645	-26.2231	-25.9847	-2.22669	1767.58	2.99931	-0.238363	7.09292e-06	-0.233633		76.0485	-46.2926	-46.9239	-4.91836	3062.64	3.00164	0.631223	0.000456435	0.672793	0.673249	-0.0629676		46.8838	-30.9365	-30.1308	-2.96091	2212.75	2.99918	-0.805706	0.00090472	-0.80661		63.7622	-24.3992	-29.8687	-2.59282	2325.46	3.00074	5.46955	0.944196	4.52536
39.4812	-26.2243	-25.9838	-2.22665	1768.58	2.99931	-0.240504	7.22352e-06	-0.234758		76.0652	-46.2711	-46.9194	-4.91535	3063.64	3.00164	0.648377	0.000468433	0.683183	0.683651	-0.0524284		46.9004	-30.9121	-30.1124	-2.9573	2213.75	2.99918	-0.799625	0.000928217	-0.800553		63.7789	-24.2883	-29.8593	-2.57842	2326.46	3.00074	5.57102	0.971562	4.59946
39.4978	-26.2256	-25.9829	-2.22662	1769.58	2.99931	-0.242723	7.35648e-06	-0.236733		76.0818	-46.2471	-46.915	-4.91227	3064.64	3.00164	0.667937	0.000478671	0.691962	0.69244	-0.0440629		46.9171	-30.8879	-30.0941	-2.95381	2214.75	2.99931	-0.793855	0.000952327	-0.794807		63.7955	-24.173	-29.8498	-2.56344	2327.46	3.00074	5.67685	0.999718	4.67714
39.5145	-26.2269	-25.9819	-2.22659	1770.58	2.99931	-0.244985	7.49189e-06	-0.23837		76.0985	-46.2235	-46.9106	-4.90939	3065.64	3.00164	0.687041	0.000489133	0.700854	0.701343	-0.0334056		46.9338	-30.8666	-30.0757	-2.95076	2215.75	2.99931	-0.790922	0.00097706	-0.791899		63.8122	-24.0577	-29.8404	-2.54853	2328.46	3.00074	5.78271	1.02869	4.75402
39.5312	-26.2291	-25.981	-2.22654	1771.58	2.99931	-0.24805	7.62978e-06	-0.240511		76.1152	-46.2016	-46.9062	-4.9066	3066.64	3.00164	0.704606	0.000499822	0.709858	0.710358	-0.0233167		46.9504	-30.8473	-30.0574	-2.94803	2216.75	2.99918	-0.789932	0.00100243	-0.790934		63.8289	-23.9493	-29.8309	-2.53451	2329.46	3.00074	5.88164	1.0585	4.82315
39.5512	-26.2307	-25.9799	-2.22649	1772.78	2.99931	-0.250794	7.7986e-06	-0.242731		76.1318	-46.1779	-46.9018	-4.90361	3067.64	3.00164	0.723832	0.000510741	0.718975	0.719486	-0.0148799		46.9671	-30.829	-30.039	-2.94544	2217.75	2.99918	-0.789998	0.00102846	-0.791026		63.8455	-23.8498	-29.8215	-2.5217	2330.46	3.00074	5.97164	1.08916	4.88248
39.5678	-26.2309	-25.979	-2.22646	1773.78	2.99944	-0.251865	7.94212e-06	-0.244993		76.1485	-46.156	-46.8973	-4.90073	3068.64	3.00164	0.741364	0.0005219	0.728209	0.728731	-0.00489986		46.9838	-30.8115	-30.0206	-2.94281	2218.75	2.99931	-0.79088	0.00105516	-0.791935		63.8622	-23.7531	-29.812	-2.50926	2331.46	3.00074	6.0589	1.12071	4.93819
39.5845	-26.2312	-25.9781	-2.22642	1774.78	2.99931	-0.253141	8.08825e-06	-0.248057		76.1652	-46.1357	-46.8929	-4.89823	3069.64	3.00177	0.757253	0.000533303	0.737563	0.738096	0.00326726		47.0004	-30.7936	-30.0023	-2.94014	2219.75	2.99931	-0.791332	0.00108256	-0.792415		63.8789	-23.6513	-29.8025	-2.49611	2332.46	3.00087	6.1512	1.15316	4.99804
39.6012	-26.2321	-25.9771	-2.22639	1775.78	2.99944	-0.254982	8.23707e-06	-0.250801		76.1818	-46.116	-46.8885	-4.89582	3070.64	3.00177	0.772574	0.000544953	0.747034	0.747579	0.00967405		47.0171	-30.7755	-29.9839	-2.9374	2220.75	2.99918	-0.791579	0.00111066	-0.79269		63.8955	-23.5448	-29.793	-2.48229	2333.46	3.00087	6.2482	1.18655	5.06165
39.6178	-26.2331	-25.9762	-2.22636	1776.78	2.99944	-0.256827	8.38861e-06	-0.251873		76.1985	-46.0961	-46.8841	-4.89322	3071.64	3.00177	0.787994	0.000556856	0.756625	0.757181	0.015393		47.0338	-30.7574	-29.9656	-2.93463	2221.75	2.99931	-0.791859	0.00113949	-0.792999		63.9155	-23.4177	-29.7816	-2.46578	2334.66	3.00087	6.36389	1.22789	5.136
39.6345	-26.2344	-25.9753	-2.22633	1777.78	2.99944	-0.259112	8.54291e-06	-0.253149		76.2152	-46.0769	-46.8797	-4.89057	3072.64	3.00177	0.802886	0.000569017	0.766337	0.766906	0.0210877		47.0504	-30.7405	-29.9472	-2.93194	2222.75	2.99931	-0.793279	0.00116906	-0.794448		63.9322	-23.3131	-29.7721	-2.4522	2335.66	3.00087	6.45902	1.26344	5.19558
39.6511	-26.2353	-25.9744	-2.2263	1778.78	2.99944	-0.260922	8.70002e-06	-0.254991		76.2318	-46.0564	-46.8754	-4.888	3073.64	3.00177	0.818971	0.000581445	0.776174	0.776756	0.0261298		47.0671	-30.7243	-29.9288	-2.92933	2223.75	2.99931	-0.79548	0.0011994	-0.796679		63.9489	-23.2087	-29.7626	-2.4387	2336.66	3.00087	6.55391	1.3	5.25391
39.6678	-26.2359	-25.9735	-2.22626	1779.78	2.99931	-0.262398	8.86003e-06	-0.256835		76.2485	-46.0354	-46.871	-4.88535	3074.64	3.00177	0.835563	0.000594141	0.786135	0.78673	0.0322412		47.0871	-30.7042	-29.9068	-2.92605	2224.95	2.99931	-0.797352	0.00123683	-0.798589		63.9655	-23.1028	-29.7531	-2.42501	2337.66	3.00074	6.65033	1.33761	5.31272
39.6845	-26.2363	-25.9725	-2.22622	1780.78	2.99944	-0.263808	9.02296e-06	-0.25912		76.2652	-46.0141	-46.8666	-4.88248	3075.64	3.00177	0.852533	0.000607112	0.796222	0.796829	0.0387335		47.1038	-30.6859	-29.8885	-2.92307	2225.95	2.99931	-0.797471	0.00126891	-0.798739		63.9822	-22.9913	-29.7436	-2.4105	2338.66	3.00087	6.7523	1.3763	5.376
39.7011	-26.2367	-25.9716	-2.22618	1781.78	2.99931	-0.265062	9.18887e-06	-0.260931		76.2818	-45.9936	-46.8622	-4.87954	3076.64	3.00177	0.868587	0.000620366	0.806437	0.807058	0.0454756		47.1204	-30.6646	-29.8701	-2.91967	2226.95	2.99931	-0.794492	0.00130182	-0.795794		63.9989	-22.8736	-29.734	-2.39513	2339.66	3.00087	6.86049	1.41611	5.44438
39.7178	-26.2369	-25.9707	-2.22615	1782.78	2.99931	-0.266197	9.35781e-06	-0.262407		76.2985	-45.9741	-46.8578	-4.87682	3077.64	3.00177	0.883717	0.00063391	0.816783	0.817417	0.0511692		47.1371	-30.6399	-29.8518	-2.91581	2227.95	2.99931	-0.788124	0.00133558	-0.78946		64.0155	-22.7576	-29.7245	-2.38003	2340.66	3.00074	6.96694	1.45707	5.50987
39.7345	-26.2381	-25.9698	-2.22612	1783.78	2.99931	-0.268373	9.52986e-06	-0.263817		76.3185	-45.9492	-46.8526	-4.87368	3078.84	3.00177	0.903337	0.000647747	0.82726	0.827908	0.0558089		47.1537	-30.6148	-29.8334	-2.91194	2228.95	2.99931	-0.78136	0.00137021	-0.78273		64.0322	-22.646	-29.715	-2.36558	2341.66	3.00087	7.06893	1.4992	5.56973
39.7512	-26.2389	-25.9688	-2.22609	1784.78	2.99931	-0.270065	9.70505e-06	-0.265071		76.3352	-45.9266	-46.8482	-4.87081	3079.84	3.00177	0.921629	0.000664746	0.840005	0.84067	0.0626672		47.1704	-30.5906	-29.8151	-2.90826	2229.95	2.99931	-0.775544	0.00140574	-0.77695		64.0489	-22.5327	-29.7054	-2.35085	2342.66	3.00087	7.17277	1.54253	5.63024
39.7678	-26.2396	-25.9679	-2.22606	1785.78	2.99931	-0.271682	9.88343e-06	-0.266207		76.3518	-45.902	-46.8439	-4.86748	3080.84	3.00177	0.941862	0.000679249	0.850773	0.851453	0.0701762		47.1871	-30.5676	-29.7967	-2.90477	2230.95	2.99931	-0.770887	0.00144218	-0.772329		64.0655	-22.4101	-29.6959	-2.33487	2343.66	3.00087	7.28573	1.58711	5.69862
39.7845	-26.2403	-25.967	-2.22603	1786.78	2.99931	-0.27329	1.0065e-05	-0.268383		76.3685	-45.8749	-46.8395	-4.86394	3081.84	3.00177	0.964574	0.000694067	0.861678	0.862372	0.0794904		47.2037	-30.5456	-29.7783	-2.90139	2231.95	2.99931	-0.767256	0.00147956	-0.768735		64.0822	-22.28	-29.6863	-2.31795	2344.66	3.00087	7.40625	1.63297	5.77328
[truncated: 2,115 more rows]

## Sheet: Figure 2a-d
Figure 2 (A-B)
SciW					SciW-TMD					EagT6					EagT6-TMD
[truncated: 33 more rows]

## Sheet: Figure 2e-f
Figure 2 (E-F)
SciW					SciW-TMD					EagT6					EagT6-TMD
[truncated: 17 more rows]

## Sheet: Figure2g-h
Figure 2 (G-H)
[truncated: 8 more rows]

[truncated: 16 more sheets: Figure 4a-d, Figure 4e-f, Figure5, Figure 6a, Supplementary Figure 2, Supplementary Figure 5, Supplementary Figure 6, Supplementary Figure 7, Supplementary Figure 8, Supplemental Figure 9, Supplemental Figure 10, Supplemental Figure 11, Supplementary Table 2 Part 1, Supplementary Table 2 Part 2, Supplementary Table 2 Part 3, Supplementary Table 2 Part 4]
